# Supplementary material for: 547 transcriptomes from 44 brain areas reveal features of the aging brain in non-human primates
Source: Genome Biol. 2019 Nov 28;20:258. doi: 10.1186/s13059-019-1866-1 (PMC6883628; doi:10.1186/s13059-019-1866-1)
Supplement: Supplementary file 2 — Additional file 2. Supplementary Tables S1–S10. [file 13059_2019_1866_MOESM2_ESM.xlsx]

## Sheet: Legends
Supplementary Tables	Legend
Table S1	Information on 590 samples (red shows deleted samples)
Table S2	Effect of different factors on gene expression calculated by linear regression model
Table S3	Brain regions in humans used for correlation analysis
Table S4	Overlapping of DEGs between pairwise brain regions
Table S5	Overlapping of gene with DEUs between pairwise brain regions
Table S6	Overlapping of DEGs and gene with DEUs between pairwise brain regions
Table S7	Functional enrichment analysis of up-regulated genes in aged monkeys
Table S8	Functional enrichment analysis of down-regulated genes in aged monkeys
Table S9	Basic information on modules
Table S10	Information on gene list in brown module

## Sheet: Table S1
Sample	Brain	SEX	Batch	RIN	Hemisphere	Age	TOTAL_READS	PF_READS	PCT_PF_READS	PF_NOISE_READS	PF_READS_ALIGNED	PCT_PF_READS_ALIGNED	PF_ALIGNED_BASES	PF_HQ_ALIGNED_READS	PF_HQ_ALIGNED_BASES	PF_HQ_ALIGNED_Q20_BASES	PF_HQ_MEDIAN_MISMATCHES	PF_MISMATCH_RATE	PF_HQ_ERROR_RATE	PF_INDEL_RATE	MEAN_READ_LENGTH	READS_ALIGNED_IN_PAIRS	PCT_READS_ALIGNED_IN_PAIRS	BAD_CYCLES	STRAND_BALANCE	PCT_CHIMERAS	PF_BASES	PF_ALIGNED_BASES	RIBOSOMAL_BASES	CODING_BASES	UTR_BASES	INTRONIC_BASES	INTERGENIC_BASES	IGNORED_READS	CORRECT_STRAND_READS	INCORRECT_STRAND_READS	PCT_RIBOSOMAL_BASES	PCT_CODING_BASES	PCT_UTR_BASES	PCT_INTRONIC_BASES	PCT_INTERGENIC_BASES	PCT_MRNA_BASES	PCT_USABLE_BASES	PCT_CORRECT_STRAND_READS	MEDIAN_CV_COVERAGE	MEDIAN_5PRIME_BIAS	MEDIAN_3PRIME_BIAS	MEDIAN_5PRIME_TO_3PRIME_BIAS	WINDOW_SIZE
396-10L	SU	female	1	7.4	left	6	16140565	16140565	1	1650	16140565	1	2205286787	15446949	2123246310	2112863795	0	0.004591	0.004424	0.000267	136.656	14187785	0.879014	0	0.494616	0.085422	2205700261	2205286787		763553923	297514232	411263980	732954652	0	0	0		0.346238	0.13491	0.18649	0.332363	0.481147	0.481057	0	0.463732	0.533349	0.462136	0.98714	100
396-10R	SU	femal	1	8	right	6	16936296	16936296	1	1682	16936296	1	2352376212	16312683	2275776564	2266218479	0	0.004072	0.003927	0.000263	138.922	15176662	0.896103	0	0.494318	0.067279	2352816054	2352376212		807785599	327684844	445715511	771190258	0	0	0		0.343391	0.1393	0.189475	0.327835	0.482691	0.482601	0	0.443228	0.533644	0.464642	0.971897	100
396-11L	IPS	female	1	7.9	left	6	18744171	18744171	1	1908	18744171	1	2567968870	17965163	2475371898	2463713236	0	0.004479	0.004322	0.000281	137.027	16518055	0.881237	0	0.495209	0.079025	2568466249	2567968870		888537978	343282415	483082840	853065637	0	0	0		0.346008	0.133679	0.188119	0.332195	0.479687	0.479594	0	0.460299	0.527095	0.479073	0.991023	100
396-11R	IPS	femal	1	7.7	right	6	32977776	32977776	1	3202	32977776	1	4594152022	31788706	4446191712	4429923246	0	0.003976	0.003835	0.000266	139.337	29561652	0.896411	0	0.493772	0.068135	4595033921	4594152022		1617242753	613020832	870723558	1493164879	0	0	0		0.352022	0.133435	0.189529	0.325014	0.485457	0.485364	0	0.440643	0.534178	0.46382	1.03027	100
396-12L	LF	female	1	8.1	left	6	25654328	25654328	1	2401	25654328	1	3504370800	24666392	3387676470	3370983455	0	0.004202	0.004056	0.000271	136.626	22870922	0.891503	0	0.495189	0.075544	3505035946	3504370800		1226105874	465429922	665806105	1147028899	0	0	0		0.349879	0.132814	0.189993	0.327314	0.482693	0.482602	0	0.43878	0.522365	0.475971	0.998053	100
396-12R	LF	femal	1	7.5	right	6	18807259	18807259	1	1938	18807259	1	2630379479	18310307	2571720400	2561864757	0	0.003482	0.003408	0.000266	139.887	17291100	0.919384	0	0.496211	0.037811	2630887857	2630379479		1046564428	334152259	478036350	771626442	0	0	0		0.397876	0.127036	0.181737	0.293352	0.524912	0.52481	0	0.567575	0.444927	0.334603	1.18608	100
396-13L	PEC	female	1	6.4	left	6	14901677	14901677	1	1619	14901677	1	2032587082	14259597	1957402927	1947908473	0	0.004754	0.004592	0.000283	136.428	13020589	0.873767	0	0.493423	0.091524	2033008410	2032587082		643790041	283129170	406548910	699118961	0	0	0		0.316734	0.139295	0.200015	0.343955	0.456029	0.455935	0	0.493442	0.448899	0.510705	0.8195	100
396-13R	PEC	femal	1	7.7	right	6	20715566	20715566	1	2163	20715566	1	2876938457	19961334	2784873451	2773767428	0	0.00405	0.003902	0.000268	138.906	18502919	0.893189	0	0.494677	0.070297	2877508383	2876938457		1000970341	398376876	542523964	935067276	0	0	0		0.347929	0.138473	0.188577	0.325022	0.486402	0.486305	0	0.445201	0.509138	0.432725	1.00726	100
396-14L	AMG	female	1	8.1	left	6	16867701	16867701	1	1771	16867701	1	2307140086	16167062	2224344075	2213596952	0	0.004493	0.004338	0.00028	136.805	14857426	0.880821	0	0.495494	0.085096	2307593452	2307140086		736702400	309741666	471913711	788782309	0	0	0		0.319314	0.134254	0.204545	0.341887	0.453568	0.453479	0	0.458973	0.479617	0.526624	0.820151	100
396-14R	AMG	femal	1	8.4	right	6	24887375	24887375	1	2372	24887375	1	3460331761	24052688	3358686239	3344613773	0	0.003954	0.003816	0.00025	139.065	22454236	0.902234	0	0.495912	0.063362	3460956033	3460331761		1259809378	472106279	625831659	1102584445	0	0	0		0.364072	0.136434	0.180859	0.318635	0.500506	0.500415	0	0.441622	0.514266	0.445522	1.02138	100
396-15L	AG	female	1	8.3	left	6	15547998	15547998	1	1540	15547998	1	2138063540	14988497	2071644373	2061984347	0	0.004063	0.003929	0.000262	137.539	13954804	0.897531	0	0.496474	0.066696	2138452804	2138063540		767843594	293349485	392309853	684560608	0	0	0		0.35913	0.137203	0.183488	0.320178	0.496334	0.496243	0	0.452861	0.586392	0.473372	1.09987	100
396-15R	AG	femal	1	8.4	right	6	23432560	23432560	1	2344	23432560	1	3264025457	22711951	3177374432	3164430550	0	0.003808	0.003684	0.000251	139.32	21265010	0.907498	0	0.497031	0.05628	3264624669	3264025457		1209571236	435966633	608504382	1009983206	0	0	0		0.370577	0.133567	0.186428	0.309429	0.504144	0.504051	0	0.446971	0.481462	0.446216	1.01111	100
396-16L	LSTG	female	1	7.6	left	6	16404758	16404758	1	1793	16404758	1	2236723950	15657265	2148524097	2138038079	0	0.004728	0.004565	0.000296	136.374	14305241	0.872018	0	0.493943	0.092351	2237186332	2236723950		678816681	304395748	463454539	790056982	0	0	0		0.303487	0.13609	0.207202	0.353221	0.439577	0.439486	0	0.486346	0.520421	0.550458	0.819166	100
396-16R	LSTG	femal	1	7.5	right	6	17492402	17492402	1	1662	17492402	1	2428479247	16843837	2349665655	2339780723	0	0.004223	0.00407	0.000266	138.858	15508172	0.886566	0	0.494605	0.075375	2428956196	2428479247		848062975	327838849	453679864	798897559	0	0	0		0.349216	0.134998	0.186816	0.32897	0.484213	0.484118	0	0.439459	0.513831	0.440057	1.01086	100
396-17L	LSTG	female	1	7.7	left	6	23500543	23500543	1	2449	23500543	1	3202770620	22477364	3081583684	3065937660	0	0.004477	0.004319	0.000278	136.312	20625431	0.877658	0	0.494317	0.090187	3203399385	3202770620		1041695937	441985622	625972716	1093116345	0	0	0		0.325248	0.138001	0.195447	0.341303	0.463249	0.463158	0	0.446187	0.543888	0.535932	0.933717	100
396-17R	LSTG	femal	1	7.9	right	6	17740092	17740092	1	1700	17740092	1	2462074693	17111781	2385554041	2375387545	0	0.004089	0.003946	0.000263	138.813	15890066	0.895715	0	0.495567	0.06789	2462546604	2462074693		879404660	341880703	443226113	797563217	0	0	0		0.35718	0.138859	0.180021	0.323939	0.496039	0.495944	0	0.445437	0.515021	0.440304	1.01343	100
396-18L	TPG	female	1	8.3	left	6	19252746	19252746	1	2025	19252746	1	2643983418	18576344	2564590756	2552567310	0	0.004145	0.004011	0.000257	137.355	17251343	0.896046	0	0.495622	0.066623	2644459938	2643983418		968726099	354798910	480658588	839799821	0	0	0		0.366389	0.134191	0.181793	0.317627	0.50058	0.50049	0	0.438542	0.576063	0.489514	1.08619	100
396-18R	TPG	femal	1	6.6	right	6	17376443	17376443	1	1882	17376443	1	2399435644	16588915	2302872342	2293116813	0	0.004816	0.004627	0.000283	138.114	15058862	0.866625	0	0.492037	0.097578	2399933937	2399435644		778382821	330662675	451502972	838887176	0	0	0		0.324402	0.137809	0.18817	0.349619	0.462211	0.462115	0	0.456404	0.463793	0.498971	0.802758	100
396-19L	TPG	female	1	7.5	left	6	18114990	18114990	1	1899	18114990	1	2499009903	17444146	2419159126	2408444143	0	0.004257	0.004119	0.000269	137.979	16159352	0.892043	0	0.49453	0.070198	2499480728	2499009903		857206553	335232010	486445575	820125765	0	0	0		0.343018	0.134146	0.194655	0.32818	0.477164	0.477075	0	0.447349	0.543163	0.480743	1.00214	100
396-19R	TPG	femal	1	8.2	right	6	23783868	23783868	1	2374	23783868	1	3300416798	22886965	3191406689	3177991717	0	0.003982	0.00384	0.000271	138.794	21198960	0.891317	0	0.49513	0.070995	3301047689	3300416798		1163761146	457712813	600649722	1078293117	0	0	0		0.35261	0.138683	0.181992	0.326714	0.491294	0.4912	0	0.430438	0.508226	0.470009	0.956372	100
396-1L	DLPFC	female	1	7.8	left	6	17309224	17309224	1	1821	17309224	1	2364337653	16468839	2264369387	2253275469	0	0.004501	0.004325	0.00028	136.62	15075277	0.870939	0	0.494609	0.095547	2364789330	2364337653		810928850	343014710	412467492	797926601	0	0	0		0.342984	0.145079	0.174454	0.337484	0.488062	0.487969	0	0.449026	0.514776	0.466368	0.96234	100
396-1R	DLPFC	femal	1	7.9	right	6	19951437	19951437	1	1973	19951437	1	2768578658	19284771	2687216761	2676480737	0	0.003885	0.003755	0.000238	138.789	18003321	0.902357	0	0.493864	0.060821	2769041900	2768578658		1048684174	374763618	483864778	861266088	0	0	0		0.378781	0.135363	0.17477	0.311086	0.514144	0.514058	0	0.453842	0.554982	0.431244	1.10754	100
396-20L	V1C	female	1	5.6	left	6	9146025	9146025	1	1477	9146025	1	1185473108	8484136	1113664066	1110060548	0	0.006418	0.006151	0.000497	129.669	3769823	0.412182	0	0.477667	0.331807	1185959431	1185473108		223241964	121379027	367355968	473496149	0	0	0		0.188315	0.102389	0.309881	0.399415	0.290703	0.290584	0	0.768164	0.202685	0.581702	0.328743	100
396-20R	V1C	femal	1	8.2	right	6	21115402	21115402	1	2183	21115402	1	2953360529	20360488	2861458470	2851031723	0	0.003888	0.003754	0.000272	139.895	18829225	0.891729	0	0.495491	0.066859	2953933651	2953360529		1034808082	386475627	578499818	953577002	0	0	0		0.350383	0.13086	0.195878	0.322879	0.481243	0.48115	0	0.439873	0.544323	0.443928	1.05156	100
396-21L	V2C	female	1	7.1	left	6	22513544	22513544	1	2336	22513544	1	3125490687	21720198	3029742653	3017691901	0	0.004203	0.004075	0.000305	138.858	20241358	0.899075	0	0.495233	0.063764	3126187963	3125490687		936583850	405493406	729603913	1053809518	0	0	0		0.29966	0.129738	0.233437	0.337166	0.429397	0.429302	0	0.462011	0.44663	0.531187	0.774469	100
396-21R	V2C	femal	1	6.1	right	6	18134246	18134246	1	1821	18134246	1	2514417895	17463459	2433453885	2423182297	0	0.004029	0.003899	0.000279	138.683	16201096	0.893398	0	0.495807	0.068752	2514910905	2514417895		851427283	332001263	505841013	825148336	0	0	0		0.338618	0.132039	0.201176	0.328167	0.470657	0.470565	0	0.444983	0.501555	0.470367	0.95707	100
396-22L	V4C	female	1	7.3	left	6	18024367	18024367	1	1822	18024367	1	2445065014	17293767	2360539284	2348100320	0	0.004412	0.004253	0.00029	135.682	16014260	0.888478	0	0.493791	0.077203	2445578238	2445065014		736000080	325141226	549636352	834287356	0	0	0		0.301015	0.132979	0.224794	0.341213	0.433993	0.433902	0	0.465513	0.455643	0.528906	0.774512	100
396-22R	V4C	femal	1	7.1	right	6	20270601	20270601	1	2001	20270601	1	2807058439	19492414	2713043806	2701253538	0	0.004031	0.003892	0.000273	138.506	18068315	0.891356	0	0.495091	0.071212	2807603409	2807058439		942392088	374767687	564092948	925805716	0	0	0		0.335722	0.133509	0.200955	0.329813	0.469231	0.46914	0	0.435083	0.504015	0.453937	0.94876	100
396-23L	SFG	female	1	7.7	left	6	19486705	19486705	1	2065	19486705	1	2665602119	18694148	2571933312	2559738821	0	0.004473	0.004318	0.000276	136.817	17252865	0.885366	0	0.494242	0.077215	2666121857	2665602119		888117329	360303985	521395625	895785180	0	0	0		0.333177	0.135168	0.195601	0.336054	0.468345	0.468254	0	0.450442	0.496143	0.510986	0.888973	100
396-23R	SFG	femal	1	7.4	right	6	19419084	19419084	1	1932	19419084	1	2691618206	18518770	2581568553	2571039165	0	0.004444	0.004284	0.000301	138.636	16814484	0.865874	0	0.493953	0.090084	2692175658	2691618206		890132039	378712095	486892254	935881818	0	0	0		0.330705	0.140701	0.180892	0.347702	0.471406	0.471308	0	0.445868	0.480016	0.472122	0.890742	100
396-24L	CN	female	1	8	left	6	21316440	21316440	1	2212	21316440	1	2953635573	20356392	2835944201	2824199383	0	0.004691	0.004543	0.000294	138.589	18483231	0.867088	0	0.49147	0.090584	2954232284	2953635573		922245138	384699965	603137878	1043552592	0	0	0		0.312241	0.130246	0.204202	0.353311	0.442487	0.442398	0	0.437968	0.518924	0.515181	0.9158	100
396-24R	CN	femal	1	8.4	right	6	17640548	17640548	1	1675	17640548	1	2425739049	16715726	2313363707	2303139959	0	0.004758	0.004593	0.000297	137.537	15125268	0.857415	0	0.491933	0.109068	2426225669	2425739049		731727327	322545099	486781805	884684818	0	0	0		0.301651	0.132968	0.200674	0.364707	0.434619	0.434532	0	0.442594	0.496947	0.481574	0.902814	100
396-25L	PTM	female	1	7	left	6	15569897	15569897	1	1684	15569897	1	2109310803	14730381	2010683430	2000634412	0	0.005101	0.004926	0.000311	135.503	13313664	0.85509	0	0.492725	0.110409	2109772343	2109310803		628357652	294108652	433131482	753713017	0	0	0		0.297897	0.139434	0.205343	0.357327	0.437331	0.437235	0	0.480729	0.456327	0.533346	0.780568	100
396-25R	PTM	femal	1	7.9	right	6	19298088	19298088	1	1915	19298088	1	2665550337	18409112	2556833740	2546088927	0	0.004656	0.004493	0.000291	138.153	16792001	0.870138	0	0.493043	0.086848	2666080740	2665550337		880225989	354037024	511381734	919905590	0	0	0		0.330223	0.132819	0.191848	0.345109	0.463042	0.46295	0	0.465102	0.546743	0.467482	1.07007	100
396-26L	GP	female	1	7.3	left	6	19498356	19498356	1	2152	19498356	1	2640225369	18489533	2522688465	2509758543	0	0.004956	0.00478	0.0003	135.437	16875319	0.865474	0	0.494136	0.103108	2640800333	2640225369		823908139	376783456	538130166	901403608	0	0	0		0.31206	0.142709	0.20382	0.341412	0.454769	0.45467	0	0.475411	0.477465	0.506554	0.840269	100
396-26R	GP	femal	1	7	right	6	18022042	18022042	1	1878	18022042	1	2477317319	17075663	2361677677	2351076518	0	0.004902	0.004728	0.000293	137.489	15461649	0.85793	0	0.491615	0.106489	2477825125	2477317319		803428522	331521791	490412689	851954317	0	0	0		0.324314	0.133823	0.197961	0.343902	0.458137	0.458043	0	0.466338	0.495432	0.457556	0.974624	100
396-27L	AMY	female	1	8.2	left	6	17947182	17947182	1	1857	17947182	1	2475265319	17184183	2384381246	2373869005	0	0.004189	0.004061	0.000278	137.945	15876681	0.884634	0	0.494347	0.072064	2475731280	2475265319		841288575	328608047	483439985	821928712	0	0	0		0.339878	0.132757	0.195308	0.332057	0.472635	0.472546	0	0.453511	0.552124	0.491695	1.00455	100
396-27R	AMY	femal	1	6.9	right	6	19613093	19613093	1	1985	19613093	1	2673710100	18632902	2556900668	2544541714	0	0.004835	0.004632	0.000278	136.35	16896612	0.861497	0	0.492124	0.099918	2674238313	2673710100		921408168	357264837	481227721	913809374	0	0	0		0.344618	0.133621	0.179985	0.341776	0.478239	0.478145	0	0.45109	0.523563	0.457009	1.00119	100
396-28L	HIP	female	1	7.7	left	6	20773294	20773294	1	2147	20773294	1	2877302633	19882245	2770145087	2758811677	0	0.004228	0.004106	0.000293	138.538	18219341	0.877056	0	0.493005	0.076223	2877889111	2877302633		920808593	390794831	591125775	974573434	0	0	0		0.320025	0.13582	0.205444	0.338711	0.455845	0.455752	0	0.452475	0.486807	0.516526	0.881966	100
396-28R	HIP	femal	1	7.6	right	6	19596606	19596606	1	1894	19596606	1	2674041846	18758944	2575922319	2563288195	0	0.004284	0.004141	0.000288	136.481	17238971	0.879692	0	0.492897	0.08039	2674571747	2674041846		904488171	376299027	487030614	906224034	0	0	0		0.338248	0.140723	0.182133	0.338897	0.478971	0.478876	0	0.48057	0.480606	0.476442	0.919108	100
396-2L	VLPFC	female	1	7.3	left	6	27062416	27062416	1	2662	27062416	1	3737249995	25843066	3586962082	3572544682	0	0.004367	0.004217	0.000279	138.124	23738605	0.87718	0	0.494178	0.091217	3737968961	3737249995		1327870406	567555715	576516014	1265307860	0	0	0		0.355307	0.151865	0.154262	0.338567	0.507171	0.507074	0	0.464203	0.476277	0.516285	0.835606	100
396-2R	VLPFC	femal	1	7.4	right	6	17875934	17875934	1	1821	17875934	1	2497764676	17241275	2419461549	2410265267	0	0.00414	0.003998	0.000245	139.752	15992290	0.894627	0	0.493961	0.064836	2498195260	2497764676		925527322	338573502	438978013	794685839	0	0	0		0.370542	0.135551	0.175748	0.318159	0.506093	0.506006	0	0.466816	0.557035	0.44207	1.09569	100
396-31L	CGS	female	1	6.4	left	6	11354813	11354813	1	1481	11353332	0.99987	1576243968	10839602	1514872572	1511517876	0	0.004712	0.004525	0.000371	138.857	7109257	0.626182	0	0.48654	0.146868	1576691251	1576243968		407214331	200573090	386072766	582383781	0	0	0		0.258345	0.127247	0.244932	0.369476	0.385592	0.385483	0	0.594251	0.265933	0.516119	0.504243	100
396-31R	CGS	femal	1	7.9	right	6	23231172	23231172	1	2272	23231172	1	3189489770	22290851	3078954157	3064547348	0	0.004126	0.00399	0.000281	137.32	20546105	0.88442	0	0.495042	0.073595	3190095918	3189489770		1143090806	437689432	568421255	1040288277	0	0	0		0.358393	0.137229	0.178217	0.326161	0.495622	0.495527	0	0.442924	0.55751	0.451044	1.10008	100
396-32	TH	femal	1	7.7	NA	6	16031001	16031001	1	1468	16029533	0.999908	2197192544	15304983	2110145369	2100202878	0	0.004441	0.004262	0.000271	137.085	14028533	0.875168	0	0.493165	0.083931	2197603999	2197192544		803547954	313644596	366279877	713720117	0	0	0		0.365716	0.142748	0.166704	0.324833	0.508464	0.508368	0	0.463501	0.536104	0.462247	1.02727	100
396-33	HTH	femal	1	7.8	NA	6	18372133	18372133	1	1811	18370322	0.999901	2528406242	17640720	2442317499	2431368097	0	0.004232	0.004086	0.000269	137.647	16328678	0.888862	0	0.495159	0.069262	2528876376	2528406242		899714397	321200625	490947377	816543843	0	0	0		0.355842	0.127037	0.194173	0.322948	0.482879	0.48279	0	0.476809	0.540079	0.459026	1.06603	100
396-34L	SC	female	1	7.1	left	6	21906918	21906918	1	2401	21904517	0.99989	2959208446	20655271	2815037439	2800388246	0	0.004818	0.004658	0.000318	135.11	18669051	0.852292	0	0.491613	0.102649	2959847479	2959208446		887506052	393801274	619360055	1058541065	0	0	0		0.299913	0.133077	0.209299	0.357711	0.43299	0.432896	0	0.480362	0.47518	0.550007	0.799118	100
396-34R	SC	femal	1	8	right	6	19015683	19015683	1	1854	19013829	0.999903	2603924274	18211699	2508625279	2496635542	0	0.004408	0.004251	0.000274	136.962	16794941	0.883301	0	0.493179	0.076606	2604425051	2603924274		904184296	341713422	505468866	852557690	0	0	0		0.347239	0.13123	0.194118	0.327413	0.478469	0.478377	0	0.479523	0.520867	0.45965	0.976776	100
396-35L	IC	female	1	7.8	left	6	18427268	18427268	1	1894	18425374	0.999897	2510035851	17481088	2398560756	2386894111	0	0.004997	0.004818	0.000287	136.24	15801163	0.857576	0	0.49516	0.105664	2510526669	2510035851		819349734	345863843	490062470	854759804	0	0	0		0.326429	0.137792	0.195241	0.340537	0.464222	0.464131	0	0.480183	0.451058	0.469402	0.904264	100
396-35R	IC	femal	1	7.3	right	6	19288095	19288095	1	2003	19286092	0.999896	2625499314	18374032	2517339257	2504886536	0	0.004648	0.004482	0.000282	136.147	16754389	0.868729	0	0.492481	0.09592	2626024303	2625499314		875066797	352767614	509717257	887947646	0	0	0		0.333295	0.134362	0.194141	0.338201	0.467657	0.467564	0	0.459646	0.501814	0.469913	0.953969	100
396-37	pons	femal	1	6.9	NA	6	21881080	21881080	1	2160	21878920	0.999901	2992914584	21033034	2893907944	2880261681	0	0.00416	0.004025	0.00029	136.81	19527783	0.892539	0	0.495891	0.065928	2993559978	2992914584		1032077725	426129849	566411396	968295614	0	0	0		0.34484	0.14238	0.189251	0.323529	0.48722	0.487115	0	0.493644	0.428953	0.495884	0.774785	100
396-39	CV	femal	1	7.3	NA	6	20074049	20074049	1	2065	20071984	0.999897	2765875827	19450827	2693894658	2681383214	0	0.003837	0.003726	0.000276	137.812	18237641	0.908612	0	0.497466	0.053232	2766436621	2765875827		862630292	302144721	734952250	866148564	0	0	0		0.311883	0.10924	0.265721	0.313155	0.421123	0.421038	0	0.453055	0.548232	0.458195	1.09496	100
396-3L	ASPD	female	1	8.1	left	6	18868676	18868676	1	1823	18866853	0.999903	2617478021	18096490	2523237956	2512741797	0	0.004279	0.004136	0.000272	138.747	16703706	0.885347	0	0.492948	0.076717	2617972235	2617478021		849018095	359372066	525045164	884042696	0	0	0		0.324365	0.137297	0.200592	0.337746	0.461662	0.461575	0	0.458244	0.491293	0.499877	0.89293	100
396-3R	ASPD	femal	1	7.6	right	6	19224658	19224658	1	1887	19224658	1	2662072916	18554885	2580247417	2569322492	0	0.004014	0.003878	0.000244	138.495	17281198	0.898908	0	0.494377	0.064939	2662519361	2662072916		1013971033	355996308	460979312	831126263	0	0	0		0.380895	0.133729	0.173166	0.31221	0.514624	0.514538	0	0.462223	0.536731	0.440199	1.06144	100
396-41	HYP	femal	1	8.3	NA	6	17457410	17457410	1	1592	17455818	0.999909	2421152659	16769783	2340209512	2330105196	0	0.003321	0.003235	0.000252	138.715	15892434	0.910438	0	0.497189	0.054882	2421609495	2421152659		1057239445	306621597	378389786	678901831	0	0	0		0.436668	0.126643	0.156285	0.280404	0.563311	0.563204	0	0.466468	0.558681	0.366454	1.39433	100
396-42L	VMPFC	female	1	7.3	left	6	36534116	36534116	1	3719	36530397	0.999898	5064873390	34889938	4863465719	4845657325	0	0.004636	0.004474	0.000303	138.664	31940954	0.874366	0	0.492965	0.08894	5065961603	5064873390		1526833192	622838032	1148328875	1766873291	0	0	0		0.301455	0.122972	0.226724	0.348848	0.424427	0.424336	0	0.455765	0.505429	0.504535	0.899984	100
396-42R	VMPFC	femal	1	7.1	right	6	19939915	19939915	1	2083	19937832	0.999896	2743756962	19080503	2641239168	2629529981	0	0.004246	0.0041	0.000291	137.629	17640293	0.884765	0	0.495521	0.079121	2744316066	2743756962		905506896	353276796	574591688	910381582	0	0	0		0.330024	0.128757	0.209418	0.331801	0.458781	0.458688	0	0.444333	0.525799	0.410469	1.15246	100
396-43L	AIC	female	1	7.7	left	6	20957070	20957070	1	2254	20954816	0.999892	2875072961	20174022	2783026672	2769926814	0	0.004236	0.004101	0.000264	137.214	18698020	0.892302	0	0.495865	0.067389	2875601785	2875072961		1029923385	385153773	529007686	930988117	0	0	0		0.358225	0.133963	0.183998	0.323814	0.492188	0.492098	0	0.448313	0.551803	0.48549	1.01911	100
396-43R	AIC	femal	1	8	right	6	23202230	23202230	1	2454	23199776	0.999894	3181743366	22294968	3076060423	3061338384	0	0.004146	0.003999	0.000278	137.158	20664014	0.890699	0	0.495892	0.07415	3182375208	3181743366		1055105286	449058532	613007006	1064572542	0	0	0		0.331612	0.141136	0.192664	0.334588	0.472748	0.472654	0	0.451154	0.489075	0.462225	0.973947	100
396-44L	PIC	female	1	7.5	left	6	28019641	28019641	1	2918	28016723	0.999896	3713870545	26804044	3575386189	3556623039	0	0.004546	0.004379	0.000282	132.572	24811703	0.885603	0	0.493826	0.08945	3714627623	3713870545		1198825619	491889888	765147378	1258007660	0	0	0		0.322797	0.132447	0.206024	0.338732	0.455244	0.455151	0	0.433279	0.525082	0.511803	0.94765	100
396-44R	PIC	femal	1	7.9	right	6	24842246	24842246	1	2433	24839813	0.999902	3433111993	23887683	3317416991	3303697012	0	0.004019	0.003879	0.000266	138.222	22203211	0.893856	0	0.494071	0.072249	3433753654	3433111993		1190561480	465054632	653465380	1124030501	0	0	0		0.346788	0.135462	0.190342	0.327409	0.482249	0.482159	0	0.43631	0.550973	0.465601	1.05385	100
396-45L	OFC	female	1	7.6	left	6	20004698	20004698	1	1939	20002759	0.999903	2756432141	19294777	2671399160	2660106967	0	0.004127	0.003999	0.000269	137.815	17943803	0.897066	0	0.495231	0.066324	2756954820	2756432141		972420476	368820778	527100323	888090564	0	0	0		0.352782	0.133804	0.191226	0.322188	0.486586	0.486494	0	0.439298	0.557868	0.488543	0.990342	100
396-45R	OFC	femal	1	7.9	right	6	20052241	20052241	1	1897	20050344	0.999905	2744629748	19156292	2637986166	2625121684	0	0.004124	0.003973	0.000272	136.899	17688870	0.882223	0	0.494697	0.08277	2745130043	2744629748		1054136640	405028606	414866338	870598164	0	0	0		0.384072	0.147571	0.151156	0.317201	0.531644	0.531547	0	0.441461	0.541974	0.413148	1.15845	100
396-46R	ACB	femal	1	7.3	right	6	19531976	19531976	1	2033	19529943	0.999896	2670849883	18669116	2569527612	2557217910	0	0.004401	0.00425	0.000283	136.769	17201885	0.880795	0	0.494989	0.083891	2671375575	2670849883		823337166	362510800	561197041	923804876	0	0	0		0.308268	0.135729	0.210119	0.345884	0.443996	0.443909	0	0.461403	0.465795	0.521528	0.830428	100
396-47L	CC	female	1	8.2	left	6	19465509	19465509	1	2127	19465509	1	2684862740	18743346	2601020511	2589217658	0	0.004157	0.004032	0.000277	137.957	17384041	0.893069	0	0.499622	0.065773	2685410362	2684862740		911137379	357252951	593078844	823393566	0	0	0		0.339361	0.133062	0.220897	0.30668	0.472423	0.472326	0	0.482555	0.463196	0.431147	0.940654	100
396-47R	CC	femal	1	8.8	right	6	21356554	21356554	1	2307	21354247	0.999892	2949132391	20640847	2865959924	2853022272	0	0.003837	0.003722	0.000261	138.117	19346982	0.906002	0	0.499458	0.059237	2949698896	2949132391		1058826212	394281491	625292589	870732099	0	0	0		0.35903	0.133694	0.212026	0.29525	0.492724	0.492629	0	0.475725	0.480432	0.446452	0.985165	100
396-48-2		femal	1	7.2	NA	6	22411592	22411592	1	2287	22409305	0.999898	3144569488	21395236	3015714454	3005778260	0	0.004636	0.004477	0.000301	140.341	19466585	0.868683	0	0.493968	0.084648	3145270046	3144569488		1029853195	412904931	638179718	1063631644	0	0	0		0.327502	0.131307	0.202947	0.338244	0.458809	0.458707	0	0.493144	0.485935	0.431613	1.0372	100
396-49L	OB	female	1	8.2	left	6	15403901	15403901	1	1682	15403901	1	2124027219	14857692	2060861259	2051442663	0	0.004074	0.003955	0.000283	137.917	13837502	0.898312	0	0.496157	0.056045	2124462677	2124027219		618779040	235358223	581599090	688290866	0	0	0		0.291323	0.110808	0.273819	0.32405	0.402131	0.402049	0	0.46464	0.524208	0.494046	0.970931	100
396-49R	OB	femal	1	8.1	right	6	18640619	18640619	1	1842	18638777	0.999901	2564376989	17958003	2485074300	2473608891	0	0.003974	0.003841	0.000284	137.598	16835226	0.903237	0	0.497001	0.062174	2564907749	2564376989		773648088	292498706	671701006	826529189	0	0	0		0.30169	0.114062	0.261935	0.322312	0.415753	0.415667	0	0.447277	0.490348	0.474017	0.958103	100
396-4L	PSPD	female	1	6.7	left	6	16181537	16181537	1	1657	16179880	0.999898	2227188395	15140758	2098133738	2089515040	0	0.005362	0.005201	0.000328	137.668	13344734	0.824773	0	0.485589	0.138694	2227674028	2227188395		653535662	335972897	397807077	839872759	0	0	0		0.293435	0.150851	0.178614	0.3771	0.444286	0.444189	0	0.468938	0.514542	0.483341	0.981711	100
396-4R	PSPD	femal	1	7.2	right	6	20807615	20807615	1	2126	20805489	0.999898	2910840887	19996686	2809806555	2799438075	0	0.004149	0.003995	0.000258	139.919	18495244	0.88896	0	0.49293	0.072264	2911372167	2910840887		1042143086	394263455	526579636	947854710	0	0	0		0.358021	0.135447	0.180903	0.325629	0.493468	0.493378	0	0.457749	0.529509	0.445442	1.04397	100
396-53	MED	femal	1	7.8	NA	6	18358475	18358475	1	1925	18356550	0.999895	2538890487	17669186	2457548069	2447205062	0	0.003956	0.00383	0.000293	138.325	16458150	0.896582	0	0.497172	0.065409	2539435270	2538890487		826571217	355425406	536605919	820287945	0	0	0		0.325564	0.139992	0.211354	0.323089	0.465556	0.465456	0	0.477868	0.477355	0.401381	1.0259	100
396-5L-2	SAR	female	1	7.3	left	6	42352933	42352933	1	3977	42348956	0.999906	5974375787	40121807	5683647035	5666486943	0	0.005045	0.004847	0.000277	141.09	35290986	0.833338	0	0.486951	0.132625	5975560231	5974375787		2081642174	879670873	921920918	2091141822	0	0	0		0.348428	0.147241	0.154313	0.350018	0.495669	0.495571	0	0.446595	0.451358	0.443029	0.923768	100
396-5R_	SAR	femal	1	7.1	right	6	20350998	20350998	1	2135	20348863	0.999895	2838848647	19537206	2736798564	2725921302	0	0.004359	0.004198	0.000258	139.52	18047700	0.886914	0	0.492331	0.07328	2839361079	2838848647		1007726874	379322089	526607407	925192277	0	0	0		0.354977	0.133618	0.1855	0.325904	0.488596	0.488507	0	0.453407	0.50423	0.453708	1.00767	100
396-6L	PS	female	1	7.6	left	6	16994386	16994386	1	1890	16992496	0.999889	2338253563	16314481	2257519262	2247227829	0	0.004416	0.004262	0.000273	137.616	15026578	0.884307	0	0.494503	0.077425	2338705548	2338253563		793093188	308333103	458206672	778620600	0	0	0		0.339182	0.131865	0.195961	0.332992	0.471047	0.470956	0	0.468762	0.510616	0.469218	0.958463	100
396-6R	PS	femal	1	7.6	right	6	18626559	18626559	1	1907	18626559	1	2539316294	17825062	2444145583	2432212524	0	0.00446	0.00429	0.000278	136.355	16498224	0.885737	0	0.492984	0.081064	2539817093	2539316294		851041620	353082811	482811485	852380378	0	0	0		0.335146	0.139046	0.190134	0.335673	0.474192	0.474099	0	0.463662	0.532777	0.443112	1.03098	100
396-7L	ASD	female	1	7.5	left	6	19894778	19894778	1	2085	19892693	0.999895	2718166974	19098779	2622940989	2611408177	0	0.00446	0.004318	0.000273	136.652	17614906	0.885496	0	0.493821	0.077656	2718664834	2718166974		956881787	358079620	514293622	888911945	0	0	0		0.352032	0.131736	0.189206	0.327026	0.483768	0.483679	0	0.463489	0.499828	0.437877	1.01327	100
396-7R	ASD	femal	1	7.1	right	6	24028763	24028763	1	2443	24026320	0.999898	3336821928	23004506	3209380470	3196043999	0	0.004421	0.004256	0.000268	138.895	21115406	0.878845	0	0.491908	0.082219	3337463218	3336821928		1157684407	465867060	596193879	1117076582	0	0	0		0.346942	0.139614	0.178671	0.334773	0.486556	0.486463	0	0.448684	0.537632	0.448369	1.05771	100
396-8L	ARSP	female	1	7	left	6	19176421	19176421	1	1977	19174444	0.999897	2654459179	18280416	2544173625	2533803005	0	0.004835	0.004663	0.000286	138.45	16603161	0.865901	0	0.491893	0.095235	2654981245	2654459179		867642907	360737917	501619417	924458938	0	0	0		0.326862	0.135899	0.188972	0.348266	0.462761	0.46267	0	0.479404	0.486693	0.508579	0.874314	100
396-8R	ARSP	femal	1	7.8	right	6	23271906	23271906	1	2491	23269415	0.999893	3234634628	22268134	3110272494	3098587110	0	0.004311	0.004147	0.000269	139.02	20230229	0.869391	0	0.49149	0.091574	3235251439	3234634628		1109216314	448701159	585870215	1090846940	0	0	0		0.342919	0.138718	0.181124	0.33724	0.481636	0.481544	0	0.43044	0.566981	0.456467	1.05419	100
396-9L	SPCD	female	1	7.5	left	6	18389000	18389000	1	1886	18387114	0.999897	2513116663	17530471	2410824130	2399242789	0	0.004782	0.004602	0.000284	136.69	15937337	0.866767	0	0.493772	0.092752	2513598356	2513116663		862131083	342308232	453054978	855622370	0	0	0		0.343053	0.136209	0.180276	0.340463	0.479261	0.479169	0	0.471719	0.503735	0.494168	0.952522	100
396-9R	SPCD	femal	1	7.8	right	6	17807277	17807277	1	1799	17805478	0.999899	2474890409	17166458	2396487309	2386528509	0	0.004117	0.003975	0.000258	139.007	15944996	0.895511	0	0.494649	0.067255	2475344924	2474890409		865771481	341254905	461265140	806598883	0	0	0		0.349822	0.137887	0.186378	0.325913	0.487709	0.487619	0	0.448626	0.544375	0.456988	1.05627	100
397-10	SU	male	2	6.9	NA	6	20874005	20874005	1	1973	20872032	0.999905	2880603129	20220774	2804661950	2793114476	0	0.004057	0.00393	0.000268	138.027	18908888	0.905944	0	0.496575	0.054035	4168062287	4167172432		1332789838	564592562	830150832	1439639200	0	0	0		0.319831	0.135486	0.199212	0.345471	0.455317	0.455219	0	0.479596	0.416113	0.504286	0.726002	100
397-10L	SU	male	2	6.3	left	6	30904064	30904064	1	2888	30904064	1	4167172432	29575344	4014774616	3993555825	0	0.004844	0.004656	0.000283	134.871	26772357	0.866305	0	0.492268	0.092953	2881170306	2880603129		974743169	392822620	580516449	932520891	0	0	0		0.338382	0.136368	0.201526	0.323724	0.47475	0.474656	0	0.510048	0.38271	0.494551	0.71196	100
397-11L	IPS	male	2	6.3	left	6	19791737	19791737	1	1751	19789986	0.999912	2660123830	19030998	2573261842	2558994054	0	0.004512	0.004346	0.000274	134.433	17623344	0.890518	0	0.495114	0.072125	2660669498	2660123830		867333250	381324908	521106656	890359016	0	0	0		0.32605	0.143349	0.195896	0.334706	0.469399	0.469302	0	0.477633	0.40797	0.545722	0.681533	100
397-11R	IPS	male	2	7.4	right	6	22388282	22388282	1	2106	22386176	0.999906	3092078799	21590170	2996757932	2985142652	0	0.004231	0.004083	0.000274	138.139	19985235	0.892749	0	0.495721	0.071518	3092698320	3092078799		1013410054	433168015	607427950	1038072780	0	0	0		0.327744	0.14009	0.196446	0.33572	0.467834	0.46774	0	0.480148	0.409164	0.508891	0.717995	100
397-12L	LF	male	2	6.1	left	6	15488966	15488966	1	1463	15487503	0.999906	2068156759	14783921	1987858843	1976686632	0	0.005046	0.00484	0.000298	133.555	13433812	0.867397	0	0.493967	0.095971	2068629245	2068156759		646508608	281513852	413109797	727024502	0	0	0		0.312601	0.136118	0.199748	0.351533	0.44872	0.448617	0	0.46633	0.482264	0.563979	0.776978	100
397-12R	LF	male	2	6.7	right	6	20887953	20887953	1	1881	20886072	0.99991	2890149252	20198972	2807538123	2797734605	0	0.004089	0.003956	0.000289	138.394	18867621	0.903359	0	0.496094	0.063391	2890773830	2890149252		912850412	403166481	597771539	976360820	0	0	0		0.315849	0.139497	0.206831	0.337824	0.455346	0.455247	0	0.511404	0.364109	0.506793	0.633917	100
397-13L-2	PEC	male	2	7.1	left	6	12422544	12422544	1	1346	12421198	0.999892	1690823173	11762634	1615689772	1611771211	0	0.005312	0.005087	0.00043	136.157	6887947	0.554532	0	0.486727	0.218391	1691418260	1690823173		371433701	186357762	476829270	656202440	0	0	0		0.219676	0.110217	0.28201	0.388096	0.329893	0.329777	0	0.66062	0.231841	0.523468	0.419149	100
397-13R	PEC	male	2	7	right	6	29415715	29415715	1	2698	29413017	0.999908	4045625544	28444939	3930638222	3915900019	0	0.004025	0.003889	0.000273	137.56	26575656	0.903534	0	0.497599	0.06478	4046437635	4045625544		1381212963	557100365	806940763	1300371453	0	0	0		0.341409	0.137704	0.19946	0.321427	0.479113	0.479017	0	0.464686	0.403034	0.487738	0.747481	100
397-14L	AMG	male	2	6.8	left	6	19374896	19374896	1	1815	19373081	0.999906	2661163373	18587911	2568648558	2556512447	0	0.004442	0.004269	0.000274	137.378	17057885	0.880494	0	0.493823	0.076457	2661693768	2661163373		888978744	350423039	527840543	893921047	0	0	0		0.334056	0.13168	0.19835	0.335914	0.465737	0.465644	0	0.464208	0.500055	0.497891	0.893412	100
397-14R	AMG	male	2	6.5	right	6	22761367	22761367	1	2141	22761367	1	3125532039	22010100	3037953934	3025866171	0	0.004012	0.003883	0.000289	137.347	20536010	0.902231	0	0.496357	0.061223	3126214470	3125532039		987216289	452204785	653827436	1032283529	0	0	0		0.315855	0.144681	0.209189	0.330274	0.460536	0.460436	0	0.506366	0.356349	0.503742	0.632243	100
397-15L	AG	male	2	6.6	left	6	21180638	21180638	1	2049	21178589	0.999903	2902681821	20360198	2807577144	2794084070	0	0.00436	0.004206	0.000297	137.074	18721319	0.883974	0	0.494286	0.072807	2903320401	2902681821		903447174	383956363	622791526	992486758	0	0	0		0.311246	0.132276	0.214557	0.341921	0.443522	0.443425	0	0.471636	0.468159	0.529391	0.804747	100
397-15R	AG	male	2	7.4	right	6	21570429	21570429	1	1947	21568482	0.99991	2965790569	20943020	2891586400	2880331557	0	0.003828	0.003711	0.000265	137.52	19686777	0.912757	0	0.496995	0.052952	2966363882	2965790569		986050531	415240670	598308263	966191105	0	0	0		0.332475	0.14001	0.201737	0.325779	0.472485	0.472394	0	0.468332	0.403448	0.489649	0.759927	100
397-16L	LSTG	male	2	7.4	left	6	16600548	16600548	1	1461	16600548	1	2277337269	15944878	2200819933	2190310315	0	0.004459	0.004306	0.000281	137.212	14640488	0.881928	0	0.493929	0.075147	2277792023	2277337269		718249375	303652953	473787006	781647935	0	0	0		0.31539	0.133337	0.208044	0.343229	0.448727	0.448637	0	0.475477	0.446386	0.527711	0.785728	100
397-16R	LSTG	male	2	6.8	right	6	35057944	35057944	1	3143	35054801	0.99991	4849425809	33932664	4714249458	4697575646	0	0.003887	0.003754	0.000277	138.354	31707023	0.904499	0	0.49644	0.063199	4850422670	4849425809		1621415184	653399562	986644683	1587966380	0	0	0		0.334352	0.134738	0.203456	0.327455	0.46909	0.468993	0	0.460448	0.388829	0.477817	0.754557	100
397-17L	LSTG	male	2	7.2	left	6	16748923	16748923	1	1572	16747351	0.999906	2297267537	16038473	2213744040	2203359960	0	0.004642	0.004462	0.000281	137.187	14617838	0.872845	0	0.493439	0.083306	2297733064	2297267537		732487207	305450495	462210083	797119752	0	0	0		0.318852	0.132963	0.2012	0.346986	0.451814	0.451722	0	0.458079	0.508347	0.526128	0.879879	100
397-17R	LSTG	male	2	6.2	right	6	15910865	15910865	1	1638	15909227	0.999897	2143946768	15091776	2051965314	2041248122	0	0.005022	0.004845	0.000325	134.778	13628207	0.856623	0	0.494433	0.100521	2144429879	2143946768		612262861	295700396	448753737	787229774	0	0	0		0.285577	0.137923	0.209312	0.367187	0.423501	0.423405	0	0.530345	0.382754	0.552794	0.663585	100
397-18L	TPG	male	2	6.9	left	6	20485375	20485375	1	1841	20483534	0.99991	2807360267	19704226	2716155944	2703088130	0	0.004332	0.004176	0.000281	137.07	18228390	0.889905	0	0.494513	0.072462	2807932663	2807360267		918182860	374994947	565190807	948991653	0	0	0		0.327063	0.133576	0.201325	0.338037	0.460638	0.460544	0	0.469653	0.4615	0.53429	0.778095	100
397-18R	TPG	male	2	7.2	right	6	14858074	14858074	1	1544	14856530	0.999896	2036819186	14221743	1963495278	1954351326	0	0.004572	0.004416	0.000299	137.114	12949930	0.871666	0	0.495543	0.081598	2037246776	2036819186		657433523	281755954	393261216	704368493	0	0	0		0.322775	0.138331	0.193076	0.345818	0.461106	0.461009	0	0.491688	0.445935	0.492609	0.811379	100
397-19L	TPG	male	2	7.1	left	6	16040906	16040906	1	1482	16039424	0.999908	2201566315	15398524	2126143120	2116023579	0	0.004481	0.004314	0.000273	137.274	14141693	0.881683	0	0.493608	0.077001	2202000044	2201566315		717637009	297095872	438188555	748644879	0	0	0		0.325967	0.134948	0.199035	0.340051	0.460914	0.460823	0	0.463721	0.479446	0.514261	0.816525	100
397-19R	TPG	male	2	7.1	right	6	18309044	18309044	1	1783	18307261	0.999903	2499357805	17542423	2411779471	2400102663	0	0.00432	0.004176	0.000291	136.537	16140737	0.881658	0	0.495995	0.075182	2499859686	2499357805		827787369	335774972	488663993	847131471	0	0	0		0.3312	0.134344	0.195516	0.33894	0.465545	0.465451	0	0.464522	0.478255	0.470544	0.952736	100
397-1L	DLPFC	male	2	7.3	left	6	17982493	17982493	1	1603	17980890	0.999911	2489764251	17384621	2418099891	2408972852	0	0.004131	0.003996	0.000283	138.483	16259306	0.904255	0	0.495171	0.057199	2490263824	2489764251		774224716	322721683	554087304	838730548	0	0	0		0.310963	0.129619	0.222546	0.336871	0.440582	0.440494	0	0.505933	0.4175	0.517701	0.750646	100
397-1R	DLPFC	male	2	7.8	right	6	17611745	17611745	1	1669	17610076	0.999905	2410403687	16957482	2335576281	2324276034	0	0.004191	0.00405	0.000277	136.89	15768752	0.895439	0	0.495041	0.064048	2410880039	2410403687		760547153	313430930	533354105	803071499	0	0	0		0.315527	0.130033	0.221272	0.333169	0.445559	0.445471	0	0.474207	0.469689	0.536522	0.782578	100
397-20L	V1C	male	2	7.3	left	6	15551958	15551958	1	1533	15551958	1	2131030885	14933049	2059204299	2049394876	0	0.004467	0.004309	0.000293	137.057	13735147	0.883178	0	0.494584	0.074043	2131497376	2131030885		646751378	273473591	482032089	728773827	0	0	0		0.303492	0.128329	0.226197	0.341982	0.431822	0.431727	0	0.479211	0.499087	0.509594	0.828762	100
397-20R	V1C	male	2	7.5	right	6	17164062	17164062	1	1642	17162420	0.999904	2349174489	16532922	2278393859	2267435078	0	0.004221	0.004098	0.00029	136.894	15316391	0.892438	0	0.4981	0.061162	2349663516	2349174489		780350593	313217001	480174287	775432608	0	0	0		0.332181	0.133331	0.204401	0.330087	0.465511	0.465415	0	0.483088	0.460461	0.494227	0.84047	100
397-21L	V2C	male	2	7.2	left	6	19521857	19521857	1	1872	19519985	0.999904	2689920321	18866804	2613910347	2601819066	0	0.004098	0.00397	0.000274	137.818	17525710	0.897834	0	0.495471	0.058072	2690462494	2689920321		859275287	352265193	584098733	894281108	0	0	0		0.319443	0.130957	0.217144	0.332456	0.4504	0.450309	0	0.473916	0.464911	0.520124	0.797215	100
397-21R	V2C	male	2	7.4	right	6	16713402	16713402	1	1690	16711712	0.999899	2283397593	16030368	2206606196	2195936092	0	0.004277	0.00415	0.000307	136.65	14773920	0.884046	0	0.496909	0.069159	2283889260	2283397593		702255967	313903837	487873648	779364141	0	0	0		0.307549	0.137472	0.213661	0.341318	0.445021	0.444925	0	0.488998	0.415661	0.495357	0.768183	100
397-22L	V4C	male	2	6.8	left	6	19618009	19618009	1	1913	19616096	0.999902	2697538236	18930903	2618152400	2605849181	0	0.004192	0.004058	0.000286	137.533	17554717	0.894914	0	0.495256	0.060893	2698114631	2697538236		829046571	349953124	613492741	905045800	0	0	0		0.307335	0.129731	0.227427	0.335508	0.437065	0.436972	0	0.489468	0.456899	0.542924	0.746321	100
397-22R	V4C	male	2	7.6	right	6	18790575	18790575	1	1871	18788704	0.9999	2575555186	18072303	2494208366	2482499125	0	0.004284	0.004152	0.00029	137.095	16603367	0.883689	0	0.496759	0.069561	2576088205	2575555186		862071821	346656878	509938802	856887685	0	0	0		0.334713	0.134595	0.197992	0.3327	0.469308	0.469211	0	0.462287	0.47907	0.479107	0.89716	100
397-23L	SFG	male	2	6.8	left	6	21603356	21603356	1	1972	21601384	0.999909	2982149152	20733129	2877938609	2865731703	0	0.004362	0.0042	0.000289	138.07	19180970	0.887951	0	0.493564	0.077022	2982768121	2982149152		918103043	407307963	624075901	1032662245	0	0	0		0.307866	0.136582	0.209271	0.346281	0.444448	0.444356	0	0.48484	0.405247	0.546232	0.695805	100
397-23R	SFG	male	2	7.1	right	6	22764566	22764566	1	2063	22762503	0.999909	3083668631	21948718	2989653784	2973871989	0	0.004398	0.00424	0.000256	135.485	20361405	0.894515	0	0.495032	0.065968	3084251419	3083668631		1069528572	414326176	600724352	999089531	0	0	0		0.346836	0.134361	0.194808	0.323994	0.481198	0.481107	0	0.472382	0.426534	0.513547	0.765783	100
397-24L	CN	male	2	8.2	left	6	19849592	19849592	1	1856	19847736	0.999906	2707556415	18978924	2605441057	2592246947	0	0.004619	0.004447	0.000279	136.43	17408752	0.877115	0	0.493336	0.085712	2708083333	2707556415		860905349	344562037	558968590	943120439	0	0	0		0.317964	0.127259	0.206448	0.348329	0.445223	0.445137	0	0.454741	0.535992	0.497735	0.972852	100
397-24R	CN	male	2	8.6	right	6	15741102	15741102	1	1443	15739659	0.999908	2150223983	15145199	2082261538	2072525723	0	0.004254	0.004124	0.000275	136.625	14003964	0.889725	0	0.495839	0.068192	2150624070	2150223983		743785897	272401152	425314102	708722832	0	0	0		0.345911	0.126685	0.1978	0.329604	0.472596	0.472508	0	0.469908	0.503721	0.452857	0.973638	100
397-25L	PTM	male	2	8.1	left	6	16536227	16536227	1	1556	16534671	0.999906	2264787577	15800621	2178413970	2168112510	0	0.004774	0.004604	0.000267	136.985	14372098	0.86921	0	0.492653	0.08995	2265215325	2264787577		746095145	305748361	430800097	782143974	0	0	0		0.329433	0.135001	0.190217	0.34535	0.464434	0.464346	0	0.463852	0.548643	0.512414	0.915269	100
397-25R	PTM	male	2	7.2	right	6	18169601	18169601	1	1726	18167875	0.999905	2492531855	17376180	2400863142	2390190119	0	0.004635	0.004486	0.000306	137.211	15868263	0.873424	0	0.494885	0.081047	2493060235	2492531855		778062501	338160894	505110579	871197881	0	0	0		0.312157	0.13567	0.20265	0.349523	0.447827	0.447732	0	0.510312	0.422462	0.502849	0.759362	100
397-26L	GP	male	2	8.3	left	6	15761894	15761894	1	1424	15761894	1	2167960983	15089935	2089638501	2079961299	0	0.004681	0.004532	0.000273	137.571	13742622	0.871889	0	0.496048	0.086125	2168380430	2167960983		730458489	294463830	430115698	712922966	0	0	0		0.336933	0.135825	0.198396	0.328845	0.472759	0.472667	0	0.480302	0.448349	0.452425	0.893391	100
397-26R-2	GP	male	2	7.2	right	6	10709717	10709717	1	1305	10709717	1	1435164099	10055039	1361254858	1357642406	0	0.006027	0.005777	0.000427	134.052	5569673	0.520058	0	0.487966	0.225015	1435657009	1435164099		347372786	174280624	373228616	540282073	0	0	0		0.242044	0.121436	0.26006	0.37646	0.36348	0.363355	0	0.675423	0.273559	0.515998	0.503657	100
397-27L	AMY	male	2	7.4	left	6	18072295	18072295	1	1680	18070615	0.999907	2489420533	17405381	2411117944	2401375220	0	0.004351	0.004201	0.000276	137.775	16121609	0.892145	0	0.496042	0.070722	2489917759	2489420533		825509126	342077879	489750197	832083331	0	0	0		0.331607	0.137413	0.196733	0.334248	0.46902	0.468926	0	0.50509	0.381095	0.49002	0.722618	100
397-27R	AMY	male	2	7.3	right	6	16845309	16845309	1	1497	16843812	0.999911	2322518497	16153168	2240748281	2231114020	0	0.004562	0.004403	0.000265	137.898	14872971	0.882993	0	0.493985	0.081209	2322932450	2322518497		734882965	317293444	461856193	808485895	0	0	0		0.316416	0.136616	0.19886	0.348107	0.453033	0.452952	0	0.504493	0.450864	0.518088	0.810005	100
397-28L	HIP	male	2	6.4	left	6	9413208	9413208	1	1444	9413208	1	1241588355	8835675	1179875029	1176679285	0	0.005718	0.005482	0.000527	131.958	4381298	0.465442	0	0.488827	0.259056	1242151816	1241588355		245129755	129317333	388898524	478242743	0	0	0		0.197432	0.104155	0.313227	0.385186	0.301587	0.30145	0	0.707985	0.217699	0.605618	0.360602	100
397-28R	HIP	male	2	7.2	right	6	21365435	21365435	1	2158	21363277	0.999899	2936166426	20675349	2857890935	2844530507	0	0.004155	0.004036	0.000271	137.453	19222893	0.89981	0	0.496759	0.058261	2936733096	2936166426		962246057	398556635	609143967	966219767	0	0	0		0.327722	0.13574	0.207462	0.329075	0.463462	0.463373	0	0.465173	0.447214	0.512741	0.790289	100
397-2L	VLPFC	male	2	6.7	left	6	18199845	18199845	1	1672	18198173	0.999908	2511788614	17482948	2425547107	2416031558	0	0.004423	0.004271	0.000304	138.042	16208007	0.890639	0	0.493874	0.070123	2512340540	2511788614		714249498	340536208	570679735	886323173	0	0	0		0.284359	0.135575	0.227201	0.352865	0.419934	0.419842	0	0.529084	0.385994	0.568055	0.637904	100
397-2R	VLPFC	male	2	7.3	right	6	16363341	16363341	1	1652	16361689	0.999899	2247177652	15704925	2171033680	2161014678	0	0.004539	0.004381	0.000294	137.36	14377770	0.878746	0	0.492938	0.074747	2247661358	2247177652		646537543	283035208	533693420	783911481	0	0	0		0.287711	0.125951	0.237495	0.348843	0.413662	0.413573	0	0.486991	0.431332	0.559402	0.680454	100
397-31L	CGS	male	2	8	left	6	19185670	19185670	1	1767	19183903	0.999908	2732373258	18473976	2642138462	2636077249	0	0.003965	0.003859	0.000314	142.448	16804313	0.875959	0	0.497358	0.066383	2732958479	2732373258		861027564	372680991	559338591	939326112	0	0	0		0.315121	0.136395	0.204708	0.343777	0.451515	0.451419	0	0.469802	0.399888	0.469667	0.801567	100
397-31R	CGS	male	2	7.1	right	6	15332187	15332187	1	1406	15330781	0.999908	2099540630	14745960	2032404247	2022546281	0	0.004566	0.00441	0.000284	136.964	13521634	0.881993	0	0.495664	0.07537	2099959296	2099540630		668327638	281353932	431273440	718585620	0	0	0		0.318321	0.134007	0.205413	0.342258	0.452328	0.452238	0	0.471696	0.454841	0.505251	0.778839	100
397-32	TH	male	2	6.6	NA	6	19487219	19487219	1	1739	19487219	1	2662658098	18721102	2574879755	2562423993	0	0.00468	0.004526	0.000279	136.663	17167070	0.88094	0	0.495427	0.07577	2663178219	2662658098		876785123	377344930	503462802	905065243	0	0	0		0.329289	0.141717	0.189083	0.33991	0.471007	0.470915	0	0.490356	0.400688	0.530448	0.710055	100
397-33	HTH	male	2	6.7	NA	6	16477694	16477694	1	1544	16476150	0.999906	2254373858	15816151	2178434637	2168305528	0	0.00455	0.004405	0.000305	136.844	14603612	0.886349	0	0.49597	0.07128	2254872780	2254373858		680470333	306206392	496975823	770721310	0	0	0		0.301844	0.135828	0.22045	0.341878	0.437672	0.437575	0	0.507842	0.383387	0.499937	0.677032	100
397-34L	SC	male	2	7.3	left	6	18021373	18021373	1	1716	18019657	0.999905	2578878634	17446831	2505231447	2499964915	0	0.003792	0.00368	0.00028	143.13	16055459	0.890997	0	0.496667	0.061605	2579402867	2578878634		869906128	351019750	508014595	849938161	0	0	0		0.33732	0.136113	0.196991	0.329577	0.473433	0.473337	0	0.47743	0.460014	0.475107	0.887455	100
397-34R	SC	male	2	7.7	right	6	8452804	8452804	1	634	8452170	0.999925	1161707691	8052753	1114957837	1109574260	0	0.004807	0.004666	0.000309	137.463	7261601	0.85914	0	0.498811	0.089875	1161943762	1161707691		341969745	138284418	191335434	490118094	0	0	0		0.294368	0.119035	0.164702	0.421895	0.413404	0.41332	0	0.477221	0.444356	0.523401	0.761986	100
397-35L	IC	male	2	7.2	left	6	19285039	19285039	1	1880	19285039	1	2750778526	18683828	2675279677	2669347968	0	0.003756	0.003646	0.000301	142.67	17172712	0.890468	0	0.496773	0.059535	2751403634	2750778526		896895897	382466818	563415623	908000188	0	0	0		0.326052	0.139039	0.20482	0.330088	0.465091	0.464985	0	0.491121	0.420922	0.501642	0.768229	100
397-35R	IC	male	2	7.6	right	6	25991445	25991445	1	2319	25991445	1	3561962620	25021420	3451820305	3435452587	0	0.004425	0.00429	0.000284	137.071	23022434	0.88577	0	0.496418	0.069964	3562672568	3561962620		1162078104	474856108	726945958	1198082450	0	0	0		0.326247	0.133313	0.204086	0.336355	0.45956	0.459468	0	0.478183	0.441449	0.478802	0.798313	100
397-37	pons	male	2	6.7	NA	6	19964621	19964621	1	1654	19962967	0.999917	2753423312	19157454	2658886451	2647650643	0	0.004382	0.004223	0.000272	137.942	17621559	0.882712	0	0.49606	0.076584	2753953651	2753423312		923507430	402317333	503288271	924310278	0	0	0		0.335403	0.146115	0.182786	0.335695	0.481519	0.481426	0	0.48777	0.416302	0.505582	0.74135	100
397-38L	cerebellar cortex	male	2	7.1	left	6	20064383	20064383	1	1923	20062460	0.999904	2873177907	19498820	2802798888	2797238841	0	0.003373	0.003293	0.000303	143.229	18098078	0.902087	0	0.499449	0.044502	2873794152	2873177907		778553895	314487183	840623063	939513766	0	0	0		0.270973	0.109456	0.292576	0.326995	0.380429	0.380348	0	0.486933	0.431346	0.477948	0.843175	100
397-38R	cerebellar cortex	male	2	8.2	right	6	21955543	21955543	1	2260	21953283	0.999897	3029635015	21345308	2960800277	2947220033	0	0.003967	0.003868	0.000276	138.017	20038737	0.91279	0	0.4987	0.045028	3030237028	3029635015		890842239	341337565	819287740	978167471	0	0	0		0.294043	0.112666	0.270425	0.322866	0.406709	0.406628	0	0.469593	0.437817	0.467284	0.847082	100
397-39	CV	male	2	8.3	NA	6	17533096	17533096	1	1683	17531413	0.999904	2403936401	16977322	2341343008	2329724055	0	0.00416	0.004036	0.000283	137.137	15810768	0.901854	0	0.497851	0.058179	2404430592	2403936401		661428264	269155443	676354350	796998344	0	0	0		0.275144	0.111964	0.281353	0.331539	0.387108	0.387029	0	0.467108	0.441695	0.488432	0.78729	100
397-3L	ASPD	male	2	6.6	left	6	20090508	20090508	1	1776	20090508	1	2764034646	19289242	2668043100	2657606052	0	0.004467	0.004306	0.000281	137.607	17787213	0.885354	0	0.49348	0.075956	2764592767	2764034646		871039158	363266878	581779181	947949429	0	0	0		0.315133	0.131426	0.210482	0.342959	0.44656	0.446469	0	0.482811	0.437696	0.525995	0.745219	100
397-3R	ASPD	male	2	7.2	right	6	19136278	19136278	1	1919	19134359	0.9999	2620458165	18329340	2527017040	2514885366	0	0.004714	0.004538	0.000296	136.966	16668964	0.871154	0	0.492186	0.08322	2621027801	2620458165		775185398	335163465	590955162	919154140	0	0	0		0.295821	0.127903	0.225516	0.350761	0.423723	0.423631	0	0.477867	0.446484	0.534938	0.750841	100
397-40	PG	male	2	9	NA	6	22164672	22164672	1	2072	22164672	1	3062738496	21554159	2993401783	2979471692	0	0.0037	0.003599	0.000254	138.206	20391294	0.919991	0	0.499489	0.041864	3063291498	3062738496		1087803229	369799808	684152643	920982816	0	0	0		0.355173	0.120742	0.223379	0.300706	0.475915	0.475829	0	0.445852	0.510137	0.423876	1.06947	100
397-41	HYP	male	2	9	NA	6	18398797	18398797	1	1566	18397231	0.999915	2541009694	17801077	2471042740	2461108182	0	0.003714	0.003613	0.000259	138.134	16895296	0.918361	0	0.498603	0.048153	2541490682	2541009694		939450210	284694335	569536597	747328552	0	0	0		0.369715	0.11204	0.224138	0.294107	0.481755	0.481664	0	0.488214	0.533531	0.419983	1.21897	100
397-42L	VMPFC	male	2	7.1	left	6	20543329	20543329	1	1942	20541387	0.999905	2926276498	19847904	2836952936	2830171378	0	0.004001	0.003869	0.00028	142.473	18373696	0.894472	0	0.495814	0.061991	2926861395	2926276498		922913302	386192409	617561319	999609468	0	0	0		0.315388	0.131974	0.21104	0.341598	0.447362	0.447273	0	0.466897	0.459691	0.514166	0.824123	100
397-42R	VMPFC	male	2	7.4	right	6	22207785	22207785	1	1842	22205943	0.999917	3151173817	21465713	3056356171	3048322049	0	0.003987	0.003837	0.000248	141.921	19859115	0.894315	0	0.495152	0.068882	3151749862	3151173817		1114668777	416534003	586424346	1033546691	0	0	0		0.353731	0.132184	0.186097	0.327988	0.485915	0.485826	0	0.457126	0.458887	0.47724	0.853029	100
397-43L	AIC	male	2	7.1	left	6	15942595	15942595	1	1485	15941110	0.999907	2271921493	15374759	2198643742	2193505503	0	0.004193	0.004045	0.000285	142.536	14130501	0.886419	0	0.49551	0.067214	2272387042	2271921493		708420907	303136565	475724483	784639538	0	0	0		0.311816	0.133427	0.209393	0.345364	0.445243	0.445152	0	0.489312	0.429686	0.528952	0.756714	100
397-43R	AIC	male	2	7.8	right	6	18645019	18645019	1	1617	18643402	0.999913	2638649131	18057765	2564843508	2557415245	0	0.003872	0.003742	0.00026	141.547	16785425	0.900341	0	0.495858	0.061752	2639152025	2638649131		929522830	358586157	502602323	847937821	0	0	0		0.352272	0.135898	0.190477	0.321353	0.48817	0.488077	0	0.464856	0.465481	0.468982	0.906881	100
397-44L-2	PIC	male	2	6.8	left	6	12823047	12823047	1	1705	12821342	0.999867	1679201873	12078054	1600921398	1595173086	0	0.005776	0.005545	0.000464	131.002	7314678	0.570508	0	0.485982	0.229068	1679843826	1679201873		341243564	192706323	482956221	662295765	0	0	0		0.203218	0.114761	0.287611	0.394411	0.317978	0.317857	0	0.651778	0.212082	0.623773	0.334281	100
397-44R	PIC	male	2	7.1	right	6	17847637	17847637	1	1522	17847637	1	2552016713	17276199	2478060647	2472762696	0	0.003869	0.00373	0.000261	143.017	15951986	0.893787	0	0.495479	0.067053	2552514870	2552016713		878962122	347874484	480896657	844283450	0	0	0		0.344419	0.136314	0.188438	0.33083	0.480732	0.480638	0	0.46185	0.441005	0.504758	0.764524	100
397-45L	OFC	male	2	6.7	left	6	22028780	22028780	1	1980	22026800	0.99991	3136655225	21200301	3029589404	3022486351	0	0.004342	0.004185	0.00028	142.417	19319989	0.877113	0	0.495031	0.076478	3137275340	3136655225		995404855	419413723	634708517	1087128130	0	0	0		0.317346	0.133714	0.202352	0.346588	0.45106	0.45097	0	0.463971	0.464017	0.518764	0.797666	100
397-45R	OFC	male	2	6.7	right	6	19182973	19182973	1	1764	19181209	0.999908	2640687655	18456403	2555491806	2545467325	0	0.004418	0.004277	0.000305	137.688	17043696	0.888562	0	0.496036	0.069234	2641263575	2640687655		811088862	340684889	582349959	906563945	0	0	0		0.307151	0.129014	0.22053	0.343306	0.436164	0.436069	0	0.519414	0.345409	0.496422	0.610468	100
397-46L	ACB	male	2	7.1	left	6	16191657	16191657	1	1515	16190142	0.999906	2210899454	15445241	2123613079	2113306323	0	0.004859	0.004686	0.000291	136.574	14039144	0.867141	0	0.492534	0.092589	2211366874	2210899454		645882784	274232221	505423978	785360471	0	0	0		0.292136	0.124036	0.228606	0.355222	0.416172	0.416084	0	0.462741	0.497975	0.545281	0.82265	100
397-46R	ACB	male	2	7.4	right	6	15581220	15581220	1	1485	15579735	0.999905	2133876930	14911237	2057108146	2047874875	0	0.004685	0.004539	0.000301	136.981	13681968	0.87819	0	0.495891	0.078999	2134336414	2133876930		655783172	271432774	471145842	735515142	0	0	0		0.30732	0.127202	0.220793	0.344685	0.434522	0.434428	0	0.503214	0.447127	0.489208	0.836095	100
397-47L	CC	male	2	8.5	left	6	20315213	20315213	1	1991	20313222	0.999902	2874041604	19742984	2803560688	2795611481	0	0.003582	0.003493	0.000277	141.503	18387140	0.905181	0	0.4997	0.051677	2874657336	2874041604		1001172235	395885660	611233691	865750018	0	0	0		0.34835	0.137745	0.212674	0.301231	0.486095	0.485991	0	0.466812	0.433536	0.448659	0.86	100
397-47R	CC	male	2	8.4	right	6	18110206	18110206	1	1749	18108457	0.999903	2494845899	17527963	2428721991	2417362784	0	0.003876	0.003776	0.000268	137.786	16419307	0.90672	0	0.499419	0.051893	2495325700	2494845899		866236477	342311627	523255233	763042562	0	0	0		0.34721	0.137208	0.209734	0.305848	0.484418	0.484325	0	0.453271	0.485065	0.43859	0.934604	100
397-48	VTA	male	2	7.7	NA	6	3490661	3490661	1	279	3490382	0.99992	484438371	3344941	467452514	465453465	0	0.003694	0.003661	0.000398	138.813	3003051	0.860379	0	0.50842	0.052978	484548827	484438371		146231729	64618027	82376721	191211894	0	0	0		0.301858	0.133388	0.170046	0.394708	0.435246	0.435147	0	0.495774	0.472861	0.527408	0.834747	100
397-49L	OB	male	2	6.6	left	6	20258303	20258303	1	1849	20256454	0.999909	2897380855	19584631	2812224814	2806329428	0	0.003579	0.003485	0.000316	143.054	18124175	0.894736	0	0.498617	0.054068	2898034057	2897380855		866347418	336376263	746847347	947809827	0	0	0		0.299011	0.116097	0.257766	0.327126	0.415107	0.415014	0	0.474984	0.442979	0.480913	0.852656	100
397-49R	OB	male	2	6.8	right	6	18936513	18936513	1	1807	18934706	0.999905	2614227731	18329902	2543882011	2533822890	0	0.003984	0.003868	0.000292	138.082	17204105	0.908602	0	0.496811	0.052161	2614797280	2614227731		769474702	285261033	720738005	838753991	0	0	0		0.294341	0.109119	0.275698	0.320842	0.40346	0.403372	0	0.487487	0.443196	0.502734	0.830443	100
397-4L	PSPD	male	2	7.2	left	6	19837352	19837352	1	1847	19835505	0.999907	2740259665	19128047	2655523391	2644645259	0	0.004138	0.003997	0.000272	138.163	17818132	0.898295	0	0.495141	0.064385	2740794049	2740259665		901262029	359502406	569610879	909884351	0	0	0		0.328897	0.131193	0.207867	0.332043	0.460089	0.46	0	0.469026	0.451762	0.489103	0.841277	100
397-4R	PSPD	male	2	7.5	right	6	20117262	20117262	1	1920	20115342	0.999905	2764806385	19263290	2664152780	2651901921	0	0.00459	0.004425	0.000285	137.463	17630042	0.876448	0	0.49335	0.077057	2765371600	2764806385		845107485	346467228	614196963	959034709	0	0	0		0.305666	0.125313	0.222148	0.346872	0.430979	0.430891	0	0.461515	0.484779	0.527149	0.822172	100
397-53R	MED	male	2	8	right	6	25473876	25473876	1	2444	25473876	1	3539923782	24652032	3443094482	3428615597	0	0.003852	0.003749	0.000276	138.992	23097695	0.906721	0	0.499783	0.054229	3540659966	3539923782		1275407450	494305439	707278139	1062932754	0	0	0		0.360292	0.139637	0.1998	0.30027	0.49993	0.499826	0	0.475788	0.473776	0.429736	0.990093	100
397-5L	SAR	male	2	6.9	left	6	17185775	17185775	1	1588	17184187	0.999908	2355443594	16479000	2272550350	2261584958	0	0.004604	0.004442	0.000286	137.085	15207824	0.884989	0	0.494907	0.074177	2355913276	2355443594		725718481	319938437	495774928	814011748	0	0	0		0.308103	0.135829	0.21048	0.345587	0.443932	0.443844	0	0.485645	0.425939	0.547423	0.73567	100
397-5R	SAR	male	2	7.4	right	6	22046582	22046582	1	1963	22044619	0.999911	3024689078	21246589	2930527206	2917420126	0	0.004403	0.004247	0.000255	137.221	19661341	0.891888	0	0.494514	0.070524	3025247295	3024689078		1035629474	427990904	564076346	996992354	0	0	0		0.342392	0.141499	0.186491	0.329618	0.483891	0.483802	0	0.474733	0.411349	0.501487	0.750513	100
397-6L	PS	male	2	7	left	6	20256613	20256613	1	1759	20256613	1	2798841687	19483454	2706298690	2694295592	0	0.004335	0.004175	0.00027	138.195	18088205	0.892953	0	0.494942	0.07218	2799367842	2798841687		901215551	366903188	577612969	953109979	0	0	0		0.321996	0.131091	0.206376	0.340537	0.453087	0.453002	0	0.45558	0.496666	0.509144	0.872426	100
397-6R	PS	male	2	7.4	right	6	25080209	25080209	1	2356	25077853	0.999906	3467115094	24087684	3347854397	3333074584	0	0.004513	0.00433	0.000264	138.267	22059945	0.879658	0	0.494367	0.081878	3467776846	3467115094		1164075173	450710136	677735250	1174594535	0	0	0		0.335747	0.129996	0.195475	0.338782	0.465743	0.465654	0	0.463713	0.464561	0.483636	0.853063	100
397-7L	ASD	male	2	6.8	left	6	23721794	23721794	1	2162	23719632	0.999909	3362189274	22946029	3263980176	3255019748	0	0.003972	0.003838	0.000279	141.764	21204681	0.893972	0	0.494358	0.063993	3362897911	3362189274		1092375539	468460925	672128774	1129224036	0	0	0		0.3249	0.139332	0.199908	0.33586	0.464232	0.464134	0	0.486659	0.41167	0.51488	0.713348	100
397-7R	ASD	male	2	6	right	6	18899256	18899256	1	1719	18897537	0.999909	2605149995	18249660	2529589054	2519508219	0	0.004198	0.004061	0.000273	137.872	16946305	0.896747	0	0.495718	0.061803	2605672210	2605149995		870320946	375131796	507885684	851811569	0	0	0		0.334077	0.143996	0.194954	0.326972	0.478073	0.477978	0	0.533873	0.341234	0.510288	0.619497	100
397-8L	ARSP	male	2	6.8	left	6	41121100	41121100	1	3793	41117307	0.999908	5622960540	39454660	5426406855	5402539064	0	0.00445	0.004279	0.000303	136.773	36052721	0.876826	0	0.493262	0.087621	5624265427	5622960540		1761243000	770267148	1161450308	1930000084	0	0	0		0.313223	0.136986	0.206555	0.343236	0.450209	0.450105	0	0.475382	0.402424	0.554525	0.652086	100
397-8R	ARSP	male	2	6.8	right	6	19788210	19788210	1	1787	19786423	0.99991	2726980427	19104628	2646517512	2636471175	0	0.004197	0.004057	0.000256	137.834	17673253	0.893201	0	0.494652	0.06652	2727486654	2726980427		957682940	383711082	500308510	885277895	0	0	0		0.351188	0.140709	0.183466	0.324637	0.491897	0.491806	0	0.50645	0.368049	0.486773	0.684505	100
397-9L	SPCD	male	2	6.5	left	6	25026447	25026447	1	2179	25024268	0.999913	3530026890	24055111	3406798279	3397067497	0	0.004424	0.004254	0.00028	141.081	21960755	0.877578	0	0.493334	0.086509	3530762948	3530026890		1124164295	477402696	704509639	1223950260	0	0	0		0.318458	0.135241	0.199576	0.346725	0.453698	0.453604	0	0.472446	0.406486	0.502374	0.701756	100
397-9R	SPCD	male	2	7	right	6	19787535	19787535	1	1747	19787535	1	2742351481	19162290	2669026567	2658872219	0	0.004022	0.003891	0.000271	138.617	17885238	0.903864	0	0.496226	0.055355	2742892473	2742351481		923720822	388461129	534977839	895191691	0	0	0		0.336835	0.141653	0.19508	0.326432	0.478488	0.478394	0	0.526693	0.351643	0.499191	0.623753	100
398-10L	SU	female	3	7.5	left	6	21386305	21386305	1	2070	21384235	0.999903	3057127087	20705041	2969794358	2963652811	0	0.003561	0.003423	0.000309	142.981	19353933	0.905056	0	0.495537	0.052941	3057833707	3057127087		904547929	422613139	715833555	1014132464	0	0	0		0.295882	0.138239	0.234152	0.331727	0.43412	0.43402	0	0.519187	0.358575	0.510587	0.649608	100
398-10R	SU	female	3	7.2	right	6	16323728	16323728	1	1468	16322260	0.99991	2330159407	15496706	2222021096	2217127587	0	0.003871	0.003682	0.000318	142.776	14049760	0.860773	0	0.491939	0.085538	2330634986	2330159407		743220790	321939959	466193127	798805531	0	0	0		0.318957	0.138162	0.200069	0.342812	0.457119	0.457026	0	0.449564	0.508988	0.451722	1.02405	100
398-11L	IPS	female	3	7.5	left	6	20904563	20904563	1	1818	20902745	0.999913	2990040990	20205797	2899395541	2893340784	0	0.003626	0.003485	0.000288	143.063	18787666	0.898813	0	0.493791	0.060484	2990660930	2990040990		950166602	417239093	641094050	981541245	0	0	0		0.317777	0.139543	0.21441	0.32827	0.45732	0.457225	0	0.48775	0.430051	0.486824	0.788909	100
398-11R	IPS	female	3	7	right	6	16293877	16293877	1	1529	16292348	0.999906	2318661081	15566301	2225702821	2220449490	0	0.003689	0.003549	0.000336	142.335	14194992	0.871267	0	0.493523	0.072053	2319184418	2318661081		686082059	306605447	525080097	800893478	0	0	0		0.295896	0.132234	0.226458	0.345412	0.42813	0.428033	0	0.461673	0.478951	0.489085	0.883096	100
398-12L	LF	female	3	8.1	left	6	21618472	21618472	1	1905	21618472	1	3097830257	20970912	3013852612	3007603313	0	0.003463	0.003334	0.000266	143.323	19586590	0.906012	0	0.49595	0.053784	3098423380	3097830257		1078455947	417837369	618122138	983414803	0	0	0		0.348133	0.134881	0.199534	0.317453	0.483013	0.482921	0	0.457955	0.45971	0.466708	0.924094	100
398-12R	LF	female	3	7.1	right	6	20848438	20848438	1	2111	20848438	1	2964983957	19908048	2844320739	2837223492	0	0.003717	0.003559	0.000332	142.248	18260584	0.875873	0	0.49365	0.070346	2965658759	2964983957		857663074	393266540	687066423	1026987920	0	0	0		0.289264	0.132637	0.231727	0.346372	0.421901	0.421805	0	0.470147	0.458451	0.490721	0.838904	100
398-13L	PEC	female	3	7.7	left	6	20179508	20179508	1	1775	20177733	0.999912	2879181575	19439173	2784510351	2778185393	0	0.003519	0.003401	0.000292	142.707	17976955	0.89093	0	0.496324	0.0604	2879755839	2879181575		940702657	396959694	593304062	948215162	0	0	0		0.326726	0.137872	0.206067	0.329335	0.464598	0.464505	0	0.47171	0.414365	0.483096	0.801518	100
398-13R	PEC	female	3	6.8	right	6	18001763	18001763	1	1622	18000141	0.99991	2582787372	17356748	2498130480	2493273960	0	0.003672	0.0035	0.000305	143.507	16056805	0.892038	0	0.493978	0.060176	2583379808	2582787372		779824580	339052925	595099627	868810240	0	0	0		0.301931	0.131274	0.23041	0.336385	0.433205	0.433106	0	0.458	0.494358	0.505987	0.88486	100
398-14L	AMG	female	3	7.4	left	6	20938462	20938462	1	1918	20936544	0.999908	2988825912	20256537	2901319401	2895258392	0	0.003654	0.003505	0.000293	142.775	18833687	0.89956	0	0.495367	0.056689	2989484913	2988825912		932742545	404328949	660766053	990988365	0	0	0		0.312077	0.13528	0.221079	0.331564	0.447357	0.447258	0	0.496682	0.403408	0.510241	0.716494	100
398-14R	AMG	female	3	7.4	right	6	17863969	17863969	1	1653	17862316	0.999907	2537456777	17301176	2465600826	2459067747	0	0.003839	0.00369	0.00027	142.072	16109343	0.901862	0	0.494753	0.057097	2537962966	2537456777		863481650	351566519	500694131	821714477	0	0	0		0.340294	0.138551	0.197321	0.323834	0.478845	0.478749	0	0.473598	0.514891	0.468425	0.997115	100
398-15L	AG	female	3	7.3	left	6	17331165	17331165	1	1723	17329442	0.999901	2452883490	16769385	2382132888	2376458850	0	0.003532	0.003391	0.000308	141.563	15489510	0.893826	0	0.49444	0.059502	2453460010	2452883490		746503104	326751629	569287272	810341485	0	0	0		0.304337	0.133211	0.232089	0.330363	0.437548	0.437445	0	0.448545	0.498217	0.490404	0.906699	100
398-15R	AG	female	3	6.9	right	6	19037258	19037258	1	1870	19035388	0.999902	2609274657	18414839	2536723304	2525044053	0	0.00413	0.003984	0.000264	137.089	17195264	0.903331	0	0.495216	0.060055	2609789730	2609274657		869950374	362889185	537527551	838907547	0	0	0		0.333407	0.139077	0.206007	0.32151	0.472484	0.47239	0	0.47991	0.451066	0.495889	0.844415	100
398-16L	LSTG	female	3	7.6	left	6	21531377	21531377	1	2050	21529327	0.999905	3093232507	20796074	2997795964	2991842517	0	0.003359	0.003239	0.000301	143.692	19240594	0.893692	0	0.495782	0.056402	3093887898	3093232507		1003943729	419886698	650918656	1018483424	0	0	0		0.324561	0.135744	0.210433	0.329262	0.460305	0.460208	0	0.446927	0.506495	0.457378	0.947114	100
398-16R	LSTG	female	3	7.8	right	6	19460750	19460750	1	1797	19458953	0.999908	2753615961	18921643	2685656013	2678395019	0	0.003665	0.003542	0.000263	141.523	17764304	0.912912	0	0.49625	0.046689	2754149135	2753615961		969235446	387063990	524850012	872466513	0	0	0		0.351986	0.140566	0.190604	0.316844	0.492552	0.492457	0	0.467702	0.497278	0.472494	0.965562	100
398-17L	LSTG	female	3	7.4	left	6	20484461	20484461	1	1916	20482545	0.999906	2938521790	19789319	2847699001	2841911592	0	0.003572	0.003426	0.000294	143.482	18224254	0.889746	0	0.493077	0.062326	2939161416	2938521790		919536698	397972534	638765472	982247086	0	0	0		0.312925	0.135433	0.217376	0.334266	0.448358	0.44826	0	0.4538	0.473295	0.491409	0.890823	100
398-17R	LSTG	female	3	7.9	right	6	20847678	20847678	1	1898	20845780	0.999909	2938493316	20222539	2859762814	2851472758	0	0.003819	0.003672	0.000264	140.978	18895676	0.906451	0	0.495383	0.052983	2939067204	2938493316		1022711093	406185242	567427731	942169250	0	0	0		0.348039	0.138229	0.193102	0.32063	0.486268	0.486173	0	0.458549	0.509049	0.468467	0.971089	100
398-18L	TPG	female	3	7.1	left	6	9506920	9506920	1	858	9506062	0.99991	1351247479	9098037	1298771540	1295453435	0	0.003647	0.003496	0.000332	142.165	8290578	0.872136	0	0.495051	0.068967	1351548795	1351247479		386793898	163905012	276108048	524440521	0	0	0		0.286249	0.121299	0.204336	0.388116	0.407549	0.407458	0	0.463364	0.459136	0.514161	0.817386	100
398-18R	TPG	female	3	8.2	right	6	3237602	3237602	1	288	3237314	0.999911	442102662	3163009	433997940	431933386	0	0.002986	0.002952	0.000247	136.578	2952792	0.912112	0	0.493154	0.031661	442186005	442102662		151012450	69894119	80741136	140454957	0	0	0		0.341578	0.158095	0.18263	0.317698	0.499673	0.499578	0	0.453161	0.519409	0.548606	0.924231	100
398-19L-2	TPG	female	3	7.6	left	6	25791386	25791386	1	2076	25789310	0.99992	3631899552	24892541	3517974570	3506371690	0	0.003869	0.003701	0.000271	140.845	23287980	0.903009	0	0.495302	0.057225	3632590263	3631899552		1390855032	562833510	541881100	1136329910	0	0	0		0.382955	0.154969	0.1492	0.312875	0.537925	0.537822	0	0.485834	0.423202	0.427609	0.896243	100
398-19R	TPG	female	3	7.4	right	6	20304371	20304371	1	1846	20302525	0.999909	2743313346	19581657	2659572944	2645838754	0	0.00419	0.004032	0.000257	135.135	18270352	0.899905	0	0.495322	0.068119	2743840379	2743313346		950718474	389436174	525433288	877725410	0	0	0		0.346558	0.141958	0.191532	0.319951	0.488517	0.488423	0	0.451733	0.508856	0.477941	0.958421	100
398-1L	DLPFC	female	3	6.8	left	6	18415620	18415620	1	1626	18413994	0.999912	2620336277	17652915	2522606736	2516568075	0	0.003668	0.003539	0.000316	142.317	16384973	0.889811	0	0.495952	0.062399	2620863923	2620336277		817797367	360794672	558691715	883052523	0	0	0		0.312096	0.13769	0.213214	0.337	0.449787	0.449696	0	0.490032	0.393357	0.469656	0.783168	100
398-1R	DLPFC	female	3	7.6	right	6	17960796	17960796	1	1622	17959174	0.99991	2571711135	17337107	2490828327	2485551968	0	0.003558	0.003418	0.00028	143.213	15995268	0.890646	0	0.495985	0.063548	2572215301	2571711135		872233436	353137220	502103785	844236694	0	0	0		0.339165	0.137316	0.195241	0.328278	0.476481	0.476387	0	0.445146	0.503515	0.465874	0.97482	100
398-20L	V1C	female	3	6.3	left	6	24016820	24016820	1	2290	24014530	0.999905	3378235530	22871539	3234123914	3224925058	0	0.003752	0.003602	0.000364	140.698	21127333	0.879773	0	0.492408	0.073824	3379117889	3378235530		808984367	431893698	932824487	1204532978	0	0	0		0.239469	0.127846	0.276128	0.356557	0.367315	0.36722	0	0.495691	0.43669	0.492302	0.782073	100
398-20R	V1C	female	3	8.4	right	6	20501344	20501344	1	1863	20499481	0.999909	2932459976	19948243	2861475205	2854905028	0	0.003619	0.003504	0.000268	143.066	18636533	0.909122	0	0.496478	0.047087	2933044366	2932459976		981209207	402055642	615638991	933556136	0	0	0		0.334603	0.137105	0.209939	0.318353	0.471708	0.471614	0	0.461273	0.487601	0.453004	0.962751	100
398-21L	V2C	female	3	7	left	6	22860447	22860447	1	2224	22860447	1	3245252440	22095682	3147559124	3138664068	0	0.003722	0.003577	0.00031	141.993	20664086	0.903923	0	0.493784	0.056592	3246021957	3245252440		914540574	414893040	830186069	1085632757	0	0	0		0.281809	0.127846	0.255816	0.33453	0.409655	0.409558	0	0.467364	0.458894	0.490542	0.820603	100
398-21R	V2C	female	3	7.7	right	6	18972145	18972145	1	1851	18970294	0.999902	2714664556	18428688	2644535486	2638878924	0	0.003743	0.00361	0.000281	143.117	17197498	0.906549	0	0.496141	0.048564	2715240662	2714664556		866230707	366368497	598376097	883689255	0	0	0		0.319093	0.134959	0.220424	0.325524	0.454052	0.453956	0	0.469924	0.47305	0.485421	0.900811	100
398-22L	V4C	female	3	6.6	left	6	18688374	18688374	1	1839	18686535	0.999902	2606591358	17893292	2512030830	2503790436	0	0.003594	0.003481	0.000327	139.508	16607502	0.888742	0	0.496001	0.065711	2607182880	2606591358		738571225	339848517	643830455	884341161	0	0	0		0.283348	0.13038	0.247001	0.339271	0.413728	0.413634	0	0.464767	0.451128	0.508265	0.814275	100
398-22R	V4C	female	3	7.7	right	6	21513936	21513936	1	2142	21511794	0.9999	3059245564	20786108	2966335574	2958536479	0	0.003811	0.003667	0.000302	142.228	19406209	0.90212	0	0.495919	0.056272	3059886542	3059245564		960384183	396499254	703709952	998652175	0	0	0		0.313928	0.129607	0.230027	0.326437	0.443535	0.443442	0	0.494484	0.423492	0.452578	0.853971	100
398-23L	SFG	female	3	6.9	left	6	23259298	23259298	1	2128	23257170	0.999909	3327768699	22496291	3228534944	3221782649	0	0.003726	0.003576	0.000284	143.101	20963004	0.901357	0	0.495189	0.059295	3328440128	3327768699		1066675821	443334251	715314646	1102443981	0	0	0		0.320538	0.133223	0.214953	0.331286	0.453761	0.453669	0	0.479379	0.422872	0.475847	0.805601	100
398-23R	SFG	female	3	7.7	right	6	18698782	18698782	1	1594	18698782	1	2663724376	18102271	2586859467	2580376812	0	0.003519	0.003371	0.000283	142.484	16910412	0.904359	0	0.496119	0.056793	2664270339	2663724376		875744176	376868749	533711164	877400287	0	0	0		0.328767	0.141482	0.200363	0.329389	0.470249	0.470152	0	0.443519	0.453889	0.456491	0.891911	100
398-24L	CN	female	3	8.3	left	6	20195476	20195476	1	1795	20195476	1	2844194066	19411818	2745296766	2736934025	0	0.003776	0.003615	0.000284	140.862	18018549	0.892207	0	0.493654	0.067453	2844769324	2844194066		907381248	381433831	604253591	951125396	0	0	0		0.319029	0.13411	0.212452	0.334409	0.453139	0.453047	0	0.443132	0.540989	0.463295	0.991503	100
398-24R	CN	female	3	8.3	right	6	17313029	17313029	1	1533	17313029	1	2473141219	16656636	2387396630	2382110843	0	0.004149	0.003965	0.000305	142.878	15373138	0.887952	0	0.495051	0.068849	2473642638	2473141219		789487415	334304247	510272142	839077415	0	0	0		0.319225	0.135174	0.206326	0.339276	0.454399	0.454306	0	0.487589	0.418351	0.431054	0.845603	100
398-25L	PTM	female	3	7.4	left	6	20826064	20826064	1	1875	20826064	1	2895132171	20096501	2805274233	2796424538	0	0.003927	0.003768	0.000293	139.045	18845763	0.904912	0	0.494854	0.064491	2895766115	2895132171		903134210	390197070	657658440	944142451	0	0	0		0.311949	0.134777	0.22716	0.326114	0.446726	0.446628	0	0.514578	0.374815	0.479086	0.690593	100
398-25R	PTM	female	3	7.7	right	6	18282928	18282928	1	1636	18282928	1	2611316656	17583266	2519979160	2514468674	0	0.004248	0.00406	0.000303	142.858	16153891	0.883551	0	0.494752	0.075183	2611865178	2611316656		837090228	362222576	528019891	883983961	0	0	0		0.320563	0.138713	0.202204	0.33852	0.459275	0.459179	0	0.479965	0.427891	0.463494	0.820381	100
398-26L	GP	female	3	7.1	left	6	19897344	19897344	1	1710	19897344	1	2838271241	19180473	2745397463	2739306833	0	0.004037	0.003875	0.00031	142.679	17816123	0.895402	0	0.494001	0.067653	2838934752	2838271241		847771967	396617204	664109209	929772861	0	0	0		0.298693	0.139739	0.233984	0.327584	0.438432	0.43833	0	0.543527	0.319041	0.480738	0.562099	100
398-26R	GP	female	3	6.4	right	6	19269178	19269178	1	1697	19269178	1	2714669560	18445616	2609594440	2601985496	0	0.004526	0.004321	0.00032	140.914	16966353	0.880492	0	0.494698	0.085012	2715296150	2714669560		813470713	379826192	612571538	908801117	0	0	0		0.299657	0.139916	0.225652	0.334774	0.439574	0.439472	0	0.515138	0.360004	0.466826	0.702628	100
398-27L	AMY	female	3	7.5	left	6	25146449	25146449	1	2235	25146449	1	3583618942	24333457	3479060327	3470886706	0	0.003757	0.003613	0.000303	142.541	22698586	0.902656	0	0.495492	0.057349	3584404165	3583618942		1100056933	488592702	796181571	1198787736	0	0	0		0.306968	0.136341	0.222172	0.334519	0.443309	0.443212	0	0.511647	0.356711	0.513363	0.591482	100
398-27R	AMY	female	3	8.2	right	6	19913965	19913965	1	1810	19913965	1	2840891876	19239907	2753966955	2747569681	0	0.003975	0.003818	0.000293	142.687	17731150	0.890388	0	0.496462	0.062949	2841462015	2840891876		953243345	407125012	537828522	942694997	0	0	0		0.335544	0.143309	0.189317	0.331831	0.478853	0.478756	0	0.475296	0.417121	0.453004	0.854828	100
398-28L	HIP	female	3	8.3	left	6	24836523	24836523	1	1806	24836523	1	3540164071	24018909	3433757976	3425553754	0	0.003459	0.003311	0.000256	142.563	22359617	0.900272	0	0.493946	0.059725	3540779619	3540164071		1472529469	561838761	455003631	1050792210	0	0	0		0.415949	0.158704	0.128526	0.29682	0.574654	0.574554	0	0.484535	0.392024	0.470127	0.706496	100
398-28R	HIP	female	3	7.7	right	6	20043877	20043877	1	1752	20043877	1	2863217198	19324520	2769919870	2763802364	0	0.003881	0.003738	0.000303	142.876	17768906	0.8865	0	0.496522	0.062683	2863779860	2863217198		1005783075	419500577	505630413	932303133	0	0	0		0.351277	0.146514	0.176595	0.325614	0.497791	0.497693	0	0.460976	0.438316	0.450512	0.882691	100
398-2L	VLPFC	female	3	6.4	left	6	18295322	18295322	1	1618	18295322	1	2602403909	17467553	2495500241	2489615422	0	0.003914	0.003752	0.000318	142.273	16130109	0.881652	0	0.494756	0.073526	2602937603	2602403909		785569200	356542544	563103859	897188306	0	0	0		0.301863	0.137005	0.216378	0.344754	0.438868	0.438778	0	0.495902	0.39427	0.476297	0.786358	100
398-2R	VLPFC	female	3	7.3	right	6	18370798	18370798	1	1727	18370798	1	2633518704	17778885	2556435359	2551361573	0	0.003752	0.003591	0.000287	143.384	16422003	0.893919	0	0.495655	0.063171	2634076263	2633518704		844668044	367611720	534932673	886306267	0	0	0		0.320737	0.13959	0.203125	0.336548	0.460327	0.46023	0	0.466299	0.440578	0.491087	0.81486	100
398-31L	CGS	female	3	6.7	left	6	19857641	19857641	1	1703	19857641	1	2807428607	19014845	2700999209	2693255807	0	0.003865	0.003726	0.000339	141.41	17374893	0.874973	0	0.490676	0.073265	2808068909	2807428607		804700844	387839185	635777497	979111081	0	0	0		0.286633	0.138147	0.226463	0.348757	0.42478	0.424683	0	0.50192	0.355769	0.491352	0.589905	100
398-31R	CGS	female	3	8	right	6	21048396	21048396	1	1906	21048396	1	3006877614	20382376	2921121738	2914539779	0	0.003789	0.003651	0.000298	142.885	18830370	0.894623	0	0.496242	0.060451	3007507978	3006877614		985269850	422357332	616260621	982989811	0	0	0		0.327672	0.140464	0.20495	0.326914	0.468136	0.468038	0	0.464172	0.40984	0.44244	0.868186	100
398-32	TH	female	3	7.2	NA	6	16394628	16394628	1	1403	16394628	1	2339385800	15793006	2261099442	2255962471	0	0.004024	0.00386	0.000297	142.722	14534072	0.886514	0	0.496024	0.068594	2339872172	2339385800		804838080	347607108	422634417	764306195	0	0	0		0.344038	0.148589	0.18066	0.326712	0.492627	0.492525	0	0.476686	0.407276	0.467507	0.797746	100
398-33	HTH	female	3	7.9	NA	6	17722489	17722489	1	1606	17722489	1	2529489076	17110868	2450592085	2445113453	0	0.003931	0.003774	0.000294	142.758	15838498	0.893695	0	0.496681	0.061935	2530027816	2529489076		834392902	336153036	529409832	829533306	0	0	0		0.329866	0.132894	0.209295	0.327945	0.46276	0.462661	0	0.477544	0.429453	0.440984	0.910806	100
398-34L	SC	female	3	6.3	left	6	21827520	21827520	1	1823	21827520	1	3110983100	21034222	3008402438	3001502392	0	0.003978	0.003807	0.0003	142.557	19502364	0.893476	0	0.493346	0.067094	3111672180	3110983100		940408579	403776947	719896999	1046900575	0	0	0		0.302287	0.129791	0.231405	0.336518	0.432077	0.431982	0	0.509794	0.35245	0.497523	0.644979	100
398-34R	SC	female	3	7.7	right	6	22357134	22357134	1	2007	22357134	1	3163309338	21602661	3068206874	3059183619	0	0.003882	0.003733	0.000269	141.518	20042838	0.896485	0	0.496075	0.063925	3163928376	3163309338		1065781339	429830370	641572251	1026125378	0	0	0		0.33692	0.13588	0.202817	0.324384	0.4728	0.472707	0	0.473741	0.449836	0.440077	0.928494	100
398-35L	IC	female	3	7.1	left	6	15908938	15908938	1	1278	15908938	1	2263181698	15190154	2170582481	2165599676	0	0.003933	0.00378	0.000343	142.289	13922116	0.875113	0	0.491249	0.073419	2263666688	2263181698		660369971	298939776	514730419	789141532	0	0	0		0.291788	0.132088	0.227437	0.348687	0.423877	0.423786	0	0.502957	0.371056	0.479008	0.683585	100
398-35R	IC	female	3	8.1	right	6	17335614	17335614	1	1441	17335614	1	2472755511	16546686	2370349427	2365006173	0	0.003993	0.003838	0.000298	142.668	15036931	0.867401	0	0.495442	0.079445	2473237204	2472755511		832570323	356991183	458309704	824884301	0	0	0		0.336697	0.14437	0.185344	0.333589	0.481067	0.480973	0	0.470033	0.467373	0.424399	0.995892	100
398-37	pons	female	3	8.2	NA	6	17976154	17976154	1	1699	17976154	1	2565994045	17398792	2491828984	2486075843	0	0.003869	0.003726	0.000263	142.772	16041512	0.892377	0	0.498511	0.059942	2566484671	2565994045		936711427	369135789	472588620	787558209	0	0	0		0.365048	0.143857	0.184174	0.306921	0.508905	0.508808	0	0.471324	0.460069	0.444483	0.966536	100
398-38L-2	cerebellar cortex	female	3	7.9	left	6	14461575	14461575	1	1982	14461575	1	2014435537	13802894	1942341624	1936953602	0	0.004162	0.003977	0.000345	139.332	12720017	0.879573	0	0.497674	0.051866	2014961165	2014435537		679215875	240933506	468896934	625389222	0	0	0		0.337174	0.119603	0.232768	0.310454	0.456778	0.456659	0	0.6854	0.489423	0.313343	1.31946	100
398-38R	cerebellar cortex	female	3	8.3	right	6	17311230	17311230	1	1599	17311230	1	2469262035	16863495	2413119929	2407275956	0	0.003576	0.003471	0.000275	142.669	15734122	0.908897	0	0.497928	0.043402	2469770132	2469262035		768576861	287424228	638775520	774485426	0	0	0		0.311258	0.116401	0.258691	0.313651	0.427659	0.427571	0	0.467575	0.452493	0.463999	0.901675	100
398-39	CV	female	3	7.5	NA	6	19275348	19275348	1	1756	19275348	1	2758732768	18785459	2696516366	2690463261	0	0.003407	0.003306	0.000269	143.15	17785317	0.922698	0	0.497717	0.039717	2759266922	2758732768		863933664	301866597	747117572	845814935	0	0	0		0.313163	0.109422	0.270819	0.306595	0.422585	0.422504	0	0.471572	0.439117	0.443445	0.935225	100
398-3L	ASPD	female	3	6.5	left	6	21196717	21196717	1	1914	21196717	1	3025018867	20452508	2928586590	2921977798	0	0.003791	0.00363	0.000293	142.741	19049874	0.898718	0	0.494621	0.061729	3025650224	3025018867		939355429	405711616	668386416	1011565406	0	0	0		0.310529	0.134119	0.220953	0.3344	0.444647	0.444555	0	0.476895	0.424956	0.469985	0.816526	100
398-3R	ASPD	female	3	7.7	right	6	18938550	18938550	1	1830	18938550	1	2721452990	18354922	2645479953	2640422663	0	0.003611	0.003459	0.000283	143.73	17078150	0.901767	0	0.495492	0.057069	2722031886	2721452990		883856609	370965875	568604406	898026100	0	0	0		0.324774	0.136312	0.208934	0.32998	0.461085	0.460987	0	0.464112	0.465987	0.480354	0.897215	100
398-40	PG	female	3	7.6	NA	6	21970932	21970932	1	1992	21970932	1	3104547667	21186735	3009522571	3001165631	0	0.003198	0.003127	0.000304	141.331	19916477	0.906492	0	0.500656	0.047537	3105171366	3104547667		1018947897	372263299	729849081	983487390	0	0	0		0.328211	0.119909	0.23509	0.316789	0.44812	0.44803	0	0.495476	0.387422	0.429993	0.837382	100
398-41	HYP	female	3	8.1	NA	6	22748849	22748849	1	2025	22748849	1	3259929018	22105462	3177336115	3170319890	0	0.003215	0.003116	0.000262	143.329	21088067	0.926995	0	0.497309	0.042326	3260568377	3259929018		1216917840	377154563	727850627	938005988	0	0	0		0.373296	0.115694	0.223272	0.287738	0.48899	0.488894	0	0.496427	0.445115	0.385476	1.07854	100
398-42L	VMPFC	female	3	7.3	left	6	23194703	23194703	1	2090	23194703	1	3327520096	22527435	3241249479	3234669401	0	0.003452	0.00333	0.000274	143.489	21095195	0.909483	0	0.496053	0.049962	3328180521	3327520096		1123119282	439621220	703255223	1061524371	0	0	0		0.337524	0.132117	0.211345	0.319014	0.469641	0.469548	0	0.47026	0.444179	0.4524	0.887288	100
398-42R	VMPFC	female	3	7.6	right	6	21174920	21174920	1	2078	21174920	1	3043459192	20590336	2968024250	2962118266	0	0.00327	0.003156	0.000286	143.76	19385480	0.915492	0	0.497424	0.045595	3044096396	3043459192		994390180	402605071	662900382	983563559	0	0	0		0.32673	0.132285	0.217811	0.323173	0.459016	0.45892	0	0.466565	0.410972	0.446767	0.859546	100
398-43L	AIC	female	3	7.4	left	6	19501263	19501263	1	1668	19501263	1	2792343330	18918753	2717173937	2711574076	0	0.003499	0.003375	0.000278	143.216	17701596	0.907715	0	0.49596	0.052956	2792902111	2792343330		926541608	378450939	587382676	899968107	0	0	0		0.331815	0.135532	0.210355	0.322299	0.467347	0.467253	0	0.473392	0.440047	0.46602	0.877154	100
398-43R	AIC	female	3	7.4	right	6	24807472	24807472	1	2332	24807472	1	3547933285	24072738	3453778343	3446209449	0	0.003372	0.003251	0.000291	143.049	22567731	0.909715	0	0.49635	0.051474	3548696468	3547933285		1133845584	480053133	766148741	1167885827	0	0	0		0.319579	0.135305	0.215942	0.329174	0.454884	0.454786	0	0.44764	0.464571	0.449038	0.917076	100
398-44L	PIC	female	3	7.8	left	6	20225527	20225527	1	1901	20225527	1	2899798237	19665710	2827387553	2821476139	0	0.003378	0.003264	0.000266	143.401	18408969	0.910185	0	0.49604	0.051272	2900352091	2899798237		991020751	394610961	584426612	929739913	0	0	0		0.341755	0.136082	0.20154	0.320622	0.477837	0.477746	0	0.4578	0.466649	0.453624	0.907076	100
398-44R	PIC	female	3	7.1	right	6	21432844	21432844	1	2021	21432844	1	3077665311	20808221	2996699679	2990738639	0	0.003477	0.003347	0.000301	143.628	19462290	0.908059	0	0.496248	0.051911	3078351951	3077665311		952323843	439953790	664206537	1021181141	0	0	0		0.309431	0.14295	0.215815	0.331804	0.452381	0.45228	0	0.476753	0.408475	0.488642	0.789548	100
398-45L	OFC	female	3	7.8	left	6	18744416	18744416	1	1729	18744416	1	2681273217	18036571	2589541937	2584143477	0	0.003568	0.003445	0.000295	143.072	16720051	0.892002	0	0.495521	0.061757	2681798428	2681273217		884786530	366003179	543542920	886940588	0	0	0		0.329987	0.136504	0.202718	0.330791	0.466491	0.4664	0	0.468489	0.466776	0.478726	0.876006	100
398-45R	OFC	female	3	6.7	right	6	18064202	18064202	1	1741	18064202	1	2591785373	17525690	2522098614	2517035961	0	0.003489	0.003353	0.000293	143.508	16338983	0.904495	0	0.495981	0.054227	2592355528	2591785373		802298041	353080181	578701687	857705464	0	0	0		0.309554	0.13623	0.223283	0.330932	0.445785	0.445687	0	0.460357	0.424495	0.474477	0.825298	100
398-46L	ACB	female	3	7.3	left	6	17796893	17796893	1	1548	17796893	1	2534435305	17161484	2452569885	2446796870	0	0.003927	0.003757	0.000316	142.442	15953273	0.896408	0	0.494392	0.061925	2535030021	2534435305		713764615	306119611	656318389	858232690	0	0	0		0.281627	0.120784	0.25896	0.338629	0.402411	0.402316	0	0.513384	0.37079	0.493332	0.653377	100
398-46R	ACB	female	3	7.5	right	6	19858699	19858699	1	1927	19858699	1	2822633683	19082228	2722907584	2716437729	0	0.004311	0.004129	0.000322	142.168	17455001	0.87896	0	0.495171	0.07863	2823266295	2822633683		811197334	351300691	683586625	976549033	0	0	0		0.28739	0.124458	0.24218	0.345971	0.411849	0.411756	0	0.462755	0.443436	0.464956	0.868452	100
398-47L	CC	female	3	7.9	left	6	21338230	21338230	1	1939	21338230	1	3057559041	20791924	2987716646	2981179479	0	0.003252	0.003168	0.000264	143.318	19712487	0.923811	0	0.500471	0.039304	3058161018	3057559041		1100521301	404791884	671639494	880606362	0	0	0		0.359935	0.132391	0.219665	0.28801	0.492325	0.492228	0	0.466545	0.465068	0.42318	0.992225	100
398-47R	CC	female	3	8.6	right	6	20712004	20712004	1	1900	20712004	1	2960800849	20049627	2875525282	2869125825	0	0.003716	0.003591	0.000293	142.981	18628116	0.899387	0	0.498435	0.055137	2961423674	2960800849		1006303099	413688822	611928326	928880602	0	0	0		0.339875	0.139722	0.206677	0.313726	0.479597	0.479496	0	0.464015	0.449624	0.443613	0.927351	100
398-48R	VTA	female	3	7.7	right	6	18134372	18134372	1	1520	18134372	1	2580076935	17277466	2468947808	2463286374	0	0.004317	0.004143	0.000352	142.308	15698362	0.865669	0	0.495461	0.08437	2580672997	2580076935		750002354	360611845	564589089	904873647	0	0	0		0.29069	0.139768	0.218826	0.350716	0.430458	0.430358	0	0.488377	0.387053	0.454447	0.784403	100
398-49L	OB	female	3	7.3	left	6	22624809	22624809	1	2012	22624809	1	3230586918	21901771	3138828839	3131595529	0	0.003459	0.003357	0.000308	142.82	20575266	0.909412	0	0.49577	0.046664	3231271293	3230586918		995279687	369069971	850978622	1015258638	0	0	0		0.30808	0.114242	0.263413	0.314264	0.422323	0.422233	0	0.495661	0.427974	0.443901	0.85033	100
398-49R	OB	female	3	6.9	right	6	21896674	21896674	1	2062	21896674	1	3113100902	21046921	3005539854	2998235313	0	0.003644	0.003523	0.000334	142.205	19678586	0.898702	0	0.49758	0.056122	3113814577	3113100902		820882611	355893030	902658666	1033666595	0	0	0		0.263686	0.114321	0.289955	0.332038	0.378008	0.377921	0	0.505166	0.386282	0.442927	0.785734	100
398-4L	PSPD	female	3	6.4	left	6	22267484	22267484	1	2259	22267484	1	3168320101	21296071	3044203679	3036686320	0	0.003661	0.003528	0.000334	142.316	19635292	0.881792	0	0.495152	0.064553	3169010814	3168320101		934905338	431866112	712899572	1088649079	0	0	0		0.295079	0.136308	0.225009	0.343605	0.431387	0.431293	0	0.498632	0.401754	0.500071	0.747049	100
398-4R	PSPD	female	3	7.2	right	6	19034535	19034535	1	1876	19034535	1	2729875889	18423926	2650787141	2645543178	0	0.003711	0.003556	0.000301	143.45	17147623	0.900869	0	0.49568	0.059301	2730508765	2729875889		813724853	384070293	604368219	927712524	0	0	0		0.298081	0.140691	0.22139	0.339837	0.438773	0.438671	0	0.50745	0.366232	0.52256	0.663008	100
398-53	MED	female	3	7.2	NA	6	18786200	18786200	1	1675	18786200	1	2675422320	18054505	2582362355	2576176402	0	0.003563	0.003456	0.000307	142.443	16729825	0.890538	0	0.498118	0.062601	2675967414	2675422320		862708051	368038260	576183442	868492567	0	0	0		0.322457	0.137563	0.215362	0.324619	0.460019	0.459926	0	0.482147	0.412735	0.437151	0.846868	100
398-5L	SAR	female	3	6.6	left	6	20758600	20758600	1	1796	20758600	1	2895106903	19855517	2785325424	2776339101	0	0.003806	0.003663	0.000302	139.493	18437642	0.888193	0	0.49506	0.071118	2895684289	2895106903		924965458	404906504	588715445	976519496	0	0	0		0.319493	0.139859	0.203348	0.3373	0.459352	0.45926	0	0.472805	0.431174	0.48012	0.820855	100
398-5R	SAR	female	3	7.5	right	6	21071076	21071076	1	1972	21071076	1	3014135881	20439792	2932911538	2926394921	0	0.003518	0.00338	0.000273	143.075	19094818	0.90621	0	0.495604	0.054327	3014738962	3014135881		966722000	407230037	653116723	987067121	0	0	0		0.320729	0.135107	0.216685	0.327479	0.455836	0.455745	0	0.462374	0.404947	0.456191	0.803016	100
398-6L	PS	female	3	7.4	left	6	20133905	20133905	1	1748	20133905	1	2836668271	19536232	2762979336	2754500972	0	0.003929	0.00379	0.000303	140.922	17596439	0.87397	0	0.497177	0.046691	2837319770	2836668271		933906045	363033769	631396805	908331652	0	0	0		0.329226	0.127979	0.222584	0.320211	0.457205	0.4571	0	0.513044	0.396184	0.483307	0.735723	100
398-6R	PS	female	3	7.5	right	6	21128726	21128726	1	2085	21128726	1	3033088069	20516337	2953778138	2947923434	0	0.003462	0.003326	0.000294	143.585	19174403	0.907504	0	0.496626	0.051973	3033765027	3033088069		944290025	400668133	680487188	1007642723	0	0	0		0.31133	0.132099	0.224355	0.332217	0.443429	0.44333	0	0.447115	0.436652	0.468245	0.862938	100
398-7L	ASD	female	3	7.9	left	6	24815587	24815587	1	2305	24815587	1	3550814949	24067290	3454666884	3447472979	0	0.003382	0.003257	0.000276	143.115	22642214	0.912419	0	0.497556	0.048649	3551495076	3550814949		1218563328	479414098	732315034	1120522489	0	0	0		0.343178	0.135015	0.206239	0.315568	0.478194	0.478102	0	0.488648	0.394959	0.447578	0.829393	100
398-7R	ASD	female	3	6.5	right	6	19101741	19101741	1	1849	19101741	1	2736415254	18511823	2659899845	2654542999	0	0.003604	0.003448	0.000284	143.285	17326950	0.907087	0	0.496938	0.053035	2736989374	2736415254		894451020	374142478	574360938	893460818	0	0	0		0.32687	0.136727	0.209895	0.326508	0.463597	0.4635	0	0.479294	0.384741	0.458264	0.78125	100
398-8L	ARSP	female	3	7.5	left	6	25062690	25062690	1	2250	25062690	1	3586622909	24257016	3482283938	3474962014	0	0.003552	0.003416	0.000285	143.136	22664945	0.90433	0	0.495302	0.05552	3587366742	3586622909		1178721762	493140610	756635224	1158125313	0	0	0		0.328644	0.137494	0.21096	0.322901	0.466138	0.466042	0	0.483115	0.41545	0.493763	0.755268	100
398-8R	ARSP	female	3	6.6	right	6	19833402	19833402	1	1838	19833402	1	2842500181	19152108	2752686770	2746943854	0	0.003751	0.003564	0.000286	143.349	17837734	0.899378	0	0.495183	0.063775	2843106992	2842500181		896693976	390329889	598170314	957306002	0	0	0		0.31546	0.137319	0.210438	0.336783	0.452779	0.452682	0	0.465028	0.419581	0.489222	0.806055	100
398-9L-2	SPCD	female	3	7.9	left	6	23468519	23468519	1	2117	23468519	1	3311270611	22788175	3227241949	3216869058	0	0.003642	0.003519	0.000268	141.121	21370682	0.910611	0	0.496835	0.047251	3311890012	3311270611		1188549378	439039529	650365177	1033316527	0	0	0		0.358941	0.132589	0.19641	0.31206	0.49153	0.491438	0	0.457923	0.455575	0.424446	0.959795	100
398-9R	SPCD	female	3	7	right	6	22231360	22231360	1	2113	22231360	1	3193078576	21571334	3107258659	3101334463	0	0.003572	0.003427	0.000292	143.661	20133666	0.905643	0	0.495906	0.053938	3193778969	3193078576		964544312	428872113	721254486	1078407665	0	0	0		0.302073	0.134313	0.225881	0.337733	0.436387	0.436291	0	0.466907	0.432052	0.486766	0.804701	100
399-10L	SU	male	4	7.2	left	5	16409243	16409243	1	2344	16409243	1	2383234738	15863193	2310729067	2307477848	0	0.003811	0.003681	0.000306	145.267	14358105	0.875001	0	0.494103	0.056415	2383717553	2383234738		749149407	314278886	505963866	813842579	0	0	0		0.314341	0.131871	0.212301	0.341487	0.446212	0.446122	0	0.487025	0.392328	0.505456	0.759896	100
399-10R	SU	male	4	7.5	right	5	24586517	24586517	1	2663	24586517	1	3438378453	23937108	3359616960	3347159091	0	0.00363	0.003511	0.000248	139.873	22300337	0.907015	0	0.496804	0.045884	3438993550	3438378453		1315618107	460118168	607750715	1054891463	0	0	0		0.382627	0.133818	0.176755	0.306799	0.516446	0.516353	0	0.468932	0.476145	0.43976	1.02588	100
399-11L	IPS	male	4	6.5	left	5	20835876	20835876	1	2977	20835876	1	3023740975	20216692	2942323594	2938092508	0	0.003823	0.003695	0.000312	145.154	18416094	0.883865	0	0.494639	0.052934	3024419664	3023740975		932127316	389934882	682220968	1019457809	0	0	0		0.30827	0.128958	0.225621	0.337151	0.437227	0.437129	0	0.503246	0.374866	0.500907	0.684639	100
399-11R	IPS	male	4	7.5	right	5	22084282	22084282	1	2525	22084282	1	3086591174	21454569	3009663008	2999150875	0	0.003796	0.003665	0.000258	139.79	19927192	0.902325	0	0.49615	0.052206	3087171654	3086591174		1094388591	417400936	591020896	983780751	0	0	0		0.354562	0.13523	0.19148	0.318727	0.489793	0.489701	0	0.475995	0.442794	0.453544	0.879558	100
399-12L	LF	male	4	6.1	left	5	21606760	21606760	1	3342	21606760	1	3135237584	20949880	3048773952	3044521056	0	0.003962	0.003832	0.000329	145.14	19078060	0.882967	0	0.495274	0.053221	3136011189	3135237584		955052056	408747108	704255940	1067182480	0	0	0		0.304619	0.130372	0.224626	0.340383	0.434991	0.434883	0	0.549579	0.344863	0.483411	0.655418	100
399-12R	LF	male	4	7.2	right	5	23120570	23120570	1	3351	23120570	1	3238537154	22350695	3153108007	3144534251	0	0.003491	0.003427	0.000272	140.101	20038543	0.866698	0	0.505046	0.030098	3239220257	3238537154		1475929781	333021551	569913603	859672219	0	0	0		0.45574	0.102831	0.175979	0.265451	0.558571	0.558453	0	0.926148	0.393986	0.164679	1.92387	100
399-13L	PEC	male	4	6.8	left	5	18630381	18630381	1	2717	18630381	1	2707186790	18074132	2633308349	2629609832	0	0.003839	0.003702	0.000299	145.341	16516980	0.886562	0	0.494988	0.050946	2707751092	2707186790		846178581	348536733	596295205	916176271	0	0	0		0.312567	0.128745	0.220264	0.338424	0.441312	0.441221	0	0.497389	0.392952	0.493768	0.738089	100
399-13R	PEC	male	4	8.3	right	5	53760649	53760649	1	5955	53760649	1	7629841550	52281773	7444201110	7423390352	0	0.003861	0.003737	0.000266	141.95	48058058	0.893926	0	0.496582	0.055977	7631313082	7629841550		2683517352	1018269027	1471384618	2456670553	0	0	0		0.351713	0.133459	0.192846	0.321982	0.485172	0.485079	0	0.444446	0.470961	0.448925	0.95377	100
399-14L	AMG	male	4	7.1	left	5	18598997	18598997	1	2574	18598997	1	2703078144	18052890	2630713779	2626931658	0	0.003676	0.003545	0.000296	145.365	16469517	0.885506	0	0.494974	0.052794	2703644588	2703078144		862088357	357736122	574689172	908564493	0	0	0		0.318928	0.132344	0.212605	0.336122	0.451272	0.451178	0	0.482864	0.385018	0.479032	0.730919	100
399-14R	AMG	male	4	8.4	right	5	20173272	20173272	1	2359	20173272	1	2868505640	19615186	2798732627	2790805959	0	0.003615	0.00349	0.000262	142.22	18203802	0.902372	0	0.496698	0.048508	2869047986	2868505640		1011092473	397764173	539890929	919758065	0	0	0		0.352481	0.138666	0.188213	0.32064	0.491147	0.491054	0	0.488687	0.426562	0.435875	0.880944	100
399-15L	AG	male	4	7.5	left	5	22355014	22355014	1	2790	22355014	1	3192505128	21702123	3109166411	3101576685	0	0.003781	0.003645	0.000284	142.838	20013643	0.895264	0	0.4952	0.052561	3193145097	3192505128		1085673268	412323991	648838929	1045668940	0	0	0		0.340069	0.129154	0.203238	0.327539	0.469223	0.469129	0	0.454641	0.46235	0.453424	0.95731	100
399-15R	AG	male	4	7.8	right	5	38532086	38532086	1	4478	38532086	1	5487988590	37443601	5350855788	5336609869	0	0.003619	0.003483	0.000264	142.454	34655756	0.8994	0	0.496167	0.053107	5489050088	5487988590		1946669240	755873966	1023521845	1761923539	0	0	0		0.354715	0.137732	0.186502	0.321051	0.492447	0.492352	0	0.472793	0.433407	0.453015	0.881756	100
399-16L	LSTG	male	4	8.5	left	5	18132452	18132452	1	2436	18132452	1	2640705618	17659865	2578003324	2574534259	0	0.003498	0.003394	0.000285	145.663	16278284	0.897743	0	0.495951	0.045989	2641220662	2640705618		860995096	351790174	548883276	879037072	0	0	0		0.326047	0.133218	0.207855	0.33288	0.459266	0.459176	0	0.475354	0.414819	0.45884	0.841946	100
399-16R	LSTG	male	4	8.1	right	5	37340315	37340315	1	4312	37340315	1	5169459471	36167587	5028959993	5008432068	0	0.003955	0.00382	0.000269	138.469	33385503	0.894087	0	0.496039	0.058594	5170470082	5169459471		1796813488	713181734	972227939	1687236310	0	0	0		0.347582	0.137961	0.188071	0.326385	0.485543	0.485448	0	0.479138	0.418901	0.44659	0.884365	100
399-17L	LSTG	male	4	7.6	left	5	19071871	19071871	1	2701	19071871	1	2774179532	18518522	2700431548	2696732962	0	0.003682	0.003552	0.000288	145.488	16944331	0.888446	0	0.494922	0.053129	2774736255	2774179532		893414999	366947741	579977367	933839425	0	0	0		0.322047	0.132273	0.209063	0.336618	0.454319	0.454228	0	0.473658	0.421897	0.466575	0.820299	100
399-17R	LSTG	male	4	8.6	right	5	23461920	23461920	1	2746	23461920	1	3329001124	22850353	3251920968	3243127072	0	0.003694	0.00358	0.000249	141.915	21111016	0.899799	0	0.497058	0.050658	3329594296	3329001124		1210970817	464323012	599072907	1054634388	0	0	0		0.363764	0.139478	0.179956	0.316802	0.503242	0.503153	0	0.472787	0.444803	0.444698	0.886152	100
399-18L	TPG	male	4	7.8	left	5	25149166	25149166	1	3328	25149166	1	3611755988	24426195	3518438964	3510865581	0	0.003745	0.003621	0.000298	143.644	22447267	0.892565	0	0.495077	0.053373	3612524280	3611755988		1144561104	479557266	768645403	1218992215	0	0	0		0.316899	0.132777	0.212818	0.337507	0.449676	0.44958	0	0.476482	0.394501	0.470295	0.761426	100
399-18R	TPG	male	4	8.4	right	5	17848456	17848456	1	2346	17848456	1	2530973170	17381459	2472829748	2466272963	0	0.003741	0.003632	0.000252	141.829	15613288	0.87477	0	0.496973	0.046472	2531437067	2530973170		908809465	356174783	462342380	803646542	0	0	0		0.359075	0.140726	0.182674	0.317525	0.499802	0.49971	0	0.469742	0.460368	0.456584	0.904199	100
399-19L	TPG	male	4	7.9	left	5	18895089	18895089	1	2491	18895089	1	2731529626	18385784	2665109488	2660442996	0	0.003566	0.003452	0.000283	144.592	16920695	0.895508	0	0.495374	0.046629	2732072956	2731529626		918198357	358916072	563931626	890483571	0	0	0		0.336148	0.131397	0.206453	0.326002	0.467546	0.467453	0	0.466439	0.45283	0.444011	0.887266	100
399-19R	TPG	male	4	7.9	right	5	18995253	18995253	1	2458	18995253	1	2690949519	18472046	2625962961	2618900609	0	0.003832	0.003712	0.000258	141.691	16589507	0.87335	0	0.497023	0.048995	2691462206	2690949519		952979417	378386745	499244428	860338929	0	0	0		0.354142	0.140615	0.185527	0.319716	0.494757	0.494663	0	0.486563	0.462409	0.452047	0.94545	100
399-1L	DLPFC	male	4	8	left	5	22630287	22630287	1	2631	22630287	1	3272734822	22058092	3198750888	3193239004	0	0.003513	0.003413	0.000262	144.645	18999580	0.839564	0	0.498188	0.03977	3273363970	3272734822		1174360479	455241629	608066070	1035066644	0	0	0		0.358832	0.139101	0.185798	0.31627	0.497933	0.497837	0	0.461129	0.523801	0.50097	1.00534	100
399-1R	DLPFC	male	4	7.6	right	5	16219513	16219513	1	1628	16219513	1	2273644615	15633594	2202140873	2195951695	0	0.003794	0.003669	0.000323	140.209	14385131	0.886903	0	0.494313	0.057004	2274117049	2273644615		733495188	305674884	468054994	766419549	0	0	0		0.322608	0.134443	0.205861	0.337089	0.45705	0.456955	0	0.495196	0.379723	0.462309	0.683018	100
399-20L	V1C	male	4	6.7	left	5	16962601	16962601	1	2321	16962601	1	2463233074	16459028	2396658931	2393244381	0	0.003813	0.003682	0.000319	145.249	15062351	0.887974	0	0.495018	0.052925	2463800055	2463233074		677948448	317337531	608820823	859126272	0	0	0		0.275227	0.12883	0.247163	0.34878	0.404057	0.403964	0	0.514618	0.347373	0.46767	0.655331	100
399-20R	V1C	male	4	7.7	right	5	18021729	18021729	1	2434	18021729	1	2555110774	17554658	2497276274	2490686502	0	0.003767	0.003656	0.000266	141.807	15874254	0.88084	0	0.4976	0.042539	2555614198	2555110774		873462747	342103520	525940979	813603528	0	0	0		0.341849	0.13389	0.205839	0.318422	0.475739	0.475645	0	0.493219	0.463917	0.449653	0.899166	100
399-21L	V2C	male	4	7.8	left	5	14122515	14122515	1	1847	14122515	1	2026392939	13741237	1978532246	1975720343	0	0.003831	0.003714	0.000337	143.523	11256365	0.797051	0	0.495347	0.053285	2026909880	2026392939		589090815	259549412	483313904	694438808	0	0	0		0.290709	0.128084	0.238509	0.342697	0.418794	0.418687	0	0.508225	0.298823	0.549758	0.521068	100
399-21R	V2C	male	4	8	right	5	23344014	23344014	1	2765	23344014	1	3308814817	22783370	3239388966	3230622269	0	0.003659	0.003554	0.000253	141.768	20632821	0.883859	0	0.49833	0.040439	3309435913	3308814817		1196809130	434608407	650522320	1026874960	0	0	0		0.361703	0.131349	0.196603	0.310345	0.493052	0.492959	0	0.460335	0.491254	0.466879	0.958231	100
399-22L	V4C	male	4	7.2	left	5	26583446	26583446	1	3190	26583446	1	3856480049	25731989	3743905226	3738313460	0	0.00376	0.003606	0.000284	145.101	23263668	0.875119	0	0.493609	0.064629	3857290303	3856480049		1247189700	500891673	829565507	1278833169	0	0	0		0.323401	0.129883	0.21511	0.331606	0.453284	0.453189	0	0.463859	0.408925	0.447266	0.816884	100
399-22R	V4C	male	4	7	right	5	21654368	21654368	1	2673	21654368	1	3065765035	21074816	2994061862	2985995054	0	0.003835	0.003726	0.00028	141.607	19099126	0.881999	0	0.497379	0.042874	3066409133	3065765035		977574900	412917970	677716089	997556076	0	0	0		0.318868	0.134687	0.221059	0.325386	0.453555	0.45346	0	0.512532	0.407601	0.486293	0.76033	100
399-23L	SFG	male	4	7.2	left	5	20100668	20100668	1	2578	20100668	1	2896079701	19435145	2809388828	2804257014	0	0.003944	0.003804	0.000287	144.109	16457048	0.818731	0	0.496472	0.057528	2896687171	2896079701		940143537	414201458	564191236	977543470	0	0	0		0.324626	0.143021	0.194812	0.33754	0.467648	0.46755	0	0.467438	0.466593	0.527688	0.864252	100
399-23R	SFG	male	4	7.5	right	5	20909293	20909293	1	2226	20909293	1	2997861608	20293324	2918412184	2912652612	0	0.003603	0.003476	0.000262	143.401	18819308	0.900045	0	0.495406	0.048584	2998421510	2997861608		1040317460	420114234	569894614	967535300	0	0	0		0.34702	0.140138	0.1901	0.322742	0.487158	0.487067	0	0.465975	0.452053	0.478413	0.860215	100
399-24L	CN	male	4	8.2	left	5	12888464	12888464	1	2085	12888464	1	1852153236	12426840	1792560500	1790051108	0	0.00429	0.004132	0.000338	143.742	10141382	0.786857	0	0.492634	0.076155	1852616160	1852153236		528086110	234685313	419894910	669486903	0	0	0		0.28512	0.126709	0.226706	0.361464	0.41183	0.411727	0	0.518911	0.32628	0.562391	0.556742	100
399-24R	CN	male	4	7.7	right	5	20154607	20154607	1	2763	20154607	1	2849557921	19544711	2773681995	2766122534	0	0.004122	0.003992	0.000263	141.412	17367337	0.861706	0	0.49568	0.057233	2850101695	2849557921		968119163	377930867	568029528	935478363	0	0	0		0.339744	0.132628	0.19934	0.328289	0.472372	0.472281	0	0.49097	0.480553	0.45719	0.929539	100
399-25L	PTM	male	4	7.6	left	5	18083579	18083579	1	2373	18083579	1	2624308841	17429072	2536730513	2533040977	0	0.004093	0.003923	0.000291	145.152	15679435	0.867054	0	0.492306	0.075934	2624876491	2624308841		835292364	356942935	538426409	893647133	0	0	0		0.31829	0.136014	0.205169	0.340527	0.454304	0.454206	0	0.488835	0.41281	0.469255	0.794052	100
399-25R	PTM	male	4	8.6	right	5	21779274	21779274	1	3049	21779274	1	3079547504	21042301	2986093155	2977810068	0	0.004266	0.004104	0.000256	141.424	18503476	0.849591	0	0.494952	0.067891	3080114391	3079547504		1114369923	439019981	515364272	1010793328	0	0	0		0.361862	0.14256	0.167351	0.328228	0.504421	0.504329	0	0.466327	0.501303	0.461245	0.97234	100
399-26L	GP	male	4	7.8	left	5	36988268	36988268	1	4637	36988268	1	5017840690	35607750	4864683378	4841442448	0	0.004162	0.004	0.00027	135.688	32755459	0.885563	0	0.495861	0.068527	5018873499	5017840690		1760464150	675743030	1012330459	1569303051	0	0	0		0.350841	0.134668	0.201746	0.312745	0.485509	0.485409	0	0.485422	0.461622	0.452093	0.938154	100
399-26R	GP	male	4	7.6	right	5	19569040	19569040	1	3092	19569040	1	2766158628	18807472	2668878926	2661728119	0	0.004515	0.004344	0.00027	141.382	16395958	0.837852	0	0.494193	0.083479	2766717374	2766158628		986305142	435542067	442057170	902254249	0	0	0		0.356561	0.157454	0.159809	0.326176	0.514015	0.513911	0	0.490653	0.429774	0.465396	0.841739	100
399-27L	AMY	male	4	7.7	left	5	23178090	23178090	1	2657	23178090	1	3292359612	21578175	3072741384	3064586004	0	0.004093	0.004015	0.000257	142.072	17218809	0.742892	0	0.499771	0.995336	3292959962	3292359612		1143371940	560526777	468742152	1119718743	0	0	0		0.34728	0.170251	0.142373	0.340096	0.517531	0.517437	0	0.481746	0.433136	0.468668	0.855534	100
399-27R	AMY	male	4	8	right	5	20164176	20164176	1	2748	20164176	1	2855138223	19483096	2768395873	2760849732	0	0.004026	0.003884	0.000245	141.618	17210662	0.853527	0	0.495098	0.06483	2855615180	2855138223		1186676563	472924890	301331942	894204828	0	0	0		0.415628	0.16564	0.10554	0.313191	0.581268	0.581171	0	0.48245	0.467619	0.460524	0.915512	100
399-28L	HIP	male	4	8.2	left	5	21713269	21713269	1	2696	21713269	1	3157646972	21071714	3072118497	3067758359	0	0.003655	0.00352	0.000274	145.453	19137991	0.881396	0	0.494097	0.057616	3158263795	3157646972		1098387409	431973453	602382222	1024903888	0	0	0		0.34785	0.136802	0.190769	0.324578	0.484652	0.484558	0	0.462495	0.426137	0.448031	0.841365	100
399-28R	HIP	male	4	8.7	right	5	26223685	26223685	1	3130	26223685	1	3642490238	25521254	3557825153	3545058780	0	0.003567	0.003454	0.00024	138.925	23177571	0.883841	0	0.497492	0.048915	3643116637	3642490238		1436851344	519953449	563306489	1122378956	0	0	0		0.39447	0.142747	0.154649	0.308135	0.537216	0.537124	0	0.453561	0.513473	0.460919	0.995406	100
399-2R	VLPFC	male	4	7.4	right	5	24926382	24926382	1	2587	24926382	1	3557665510	24233447	3469645123	3461831161	0	0.003672	0.003552	0.000279	142.755	22525153	0.903667	0	0.49514	0.047604	3558372614	3557665510		1197779156	484199907	723218208	1152468239	0	0	0		0.336676	0.1361	0.203284	0.323939	0.472776	0.472682	0	0.492396	0.369973	0.495261	0.667155	100
399-31L	CGS	male	4	7.8	left	5	20479116	20479116	1	2036	20479116	1	2883608823	19884800	2810955080	2801649097	0	0.00387	0.003742	0.000262	140.834	18387830	0.897882	0	0.495729	0.05497	2884152922	2883608823		993208266	393125841	560152124	937122592	0	0	0		0.344432	0.136331	0.194254	0.324983	0.480764	0.480673	0	0.456846	0.438445	0.444106	0.880702	100
399-31R	CGS	male	4	7.7	right	5	20117940	20117940	1	2580	20117940	1	2818962077	19488238	2740732537	2731708489	0	0.00391	0.003779	0.000254	140.148	17164401	0.853189	0	0.497641	0.053375	2819492009	2818962077		1078788354	399329427	448799063	892045233	0	0	0		0.38269	0.141658	0.159207	0.316445	0.524348	0.52425	0	0.47037	0.493968	0.439553	1.03723	100
399-32	TH	male	4	7.7	NA	5	26167719	26167719	1	3117	26167719	1	3680710211	25329306	3576471849	3564980383	0	0.003872	0.003747	0.00027	140.686	22496358	0.859699	0	0.497898	0.056746	3681437597	3680710211		1323115482	513422058	661231750	1182940921	0	0	0		0.359473	0.13949	0.179648	0.321389	0.498963	0.498864	0	0.473973	0.456369	0.463687	0.9284	100
399-33	HTH	male	4	8	NA	5	26800273	26800273	1	2985	26800273	1	3720017149	25885146	3609809050	3597292738	0	0.003697	0.003587	0.000284	138.834	22913095	0.854958	0	0.49927	0.054813	3720782073	3720017149		1286497772	470519711	774777060	1188222606	0	0	0		0.345831	0.126483	0.208272	0.319413	0.472314	0.472217	0	0.451904	0.500249	0.397214	1.11143	100
399-34L	SC	male	4	8.4	left	5	24427340	24427340	1	2598	24427340	1	3439131440	23668670	3346083226	3335196787	0	0.003843	0.003715	0.00027	140.819	21960794	0.899025	0	0.496015	0.057802	3439824493	3439131440		1239404616	469568174	657290714	1072867936	0	0	0		0.360383	0.136537	0.191121	0.311959	0.49692	0.49682	0	0.464644	0.46545	0.406784	1.00125	100
399-34R	SC	male	4	7.5	right	5	22972668	22972668	1	2824	22972668	1	3202800600	22163544	3103249223	3093210036	0	0.00407	0.003931	0.00028	139.447	19502915	0.848962	0	0.498014	0.061554	3203462854	3202800600		1058686966	434698180	660860493	1048554961	0	0	0		0.33055	0.135724	0.206338	0.327387	0.466275	0.466178	0	0.477689	0.463019	0.457936	0.908655	100
399-35L	IC	male	4	7.8	left	5	23502854	23502854	1	2854	23500000	0.999879	3295108775	22761336	3205762495	3195411891	0	0.004049	0.003925	0.000305	140.233	20219509	0.860405	0	0.49815	0.043359	3295869459	3295108775		1133177883	428992872	686621554	1046316466	0	0	0		0.343897	0.130191	0.208376	0.317536	0.474088	0.473978	0	0.513694	0.43817	0.447335	0.851627	100
399-35R	IC	male	4	7.3	right	5	29924973	29924973	1	3475	29924973	1	4153875316	29008373	4043861419	4029878895	0	0.003742	0.003632	0.000277	138.839	25906663	0.865721	0	0.498984	0.048328	4154743513	4153875316		1432104541	549695238	865930014	1306145523	0	0	0		0.344763	0.132333	0.208463	0.31444	0.477097	0.476997	0	0.475069	0.441669	0.440682	0.916361	100
399-37	pons	male	4	7.9	NA	5	19036343	19036343	1	2138	19036343	1	2646440833	18362161	2565003247	2555879477	0	0.004003	0.003875	0.000265	139.047	16173774	0.849626	0	0.498616	0.056048	2646952668	2646440833		968777495	378454142	469416583	829792613	0	0	0		0.366068	0.143005	0.177377	0.31355	0.509073	0.508975	0	0.467188	0.493226	0.45563	0.991921	100
399-38L	cerebellar cortex	male	4	7.1	left	5	14530147	14530147	1	1924	14530147	1	1993791359	14060898	1942793311	1936558886	0	0.004279	0.004152	0.000372	137.257	10396725	0.715528	0	0.497197	0.091743	1994361965	1993791359		480448696	203681135	634285693	675375835	0	0	0		0.240972	0.102158	0.31813	0.338739	0.34313	0.343032	0	0.523747	0.317173	0.547526	0.557065	100
399-38R	cerebellar cortex	male	4	8.5	right	5	25271921	25271921	1	2683	25271921	1	3531592541	24646617	3455793978	3443326047	0	0.003492	0.003407	0.000252	139.77	22162113	0.876946	0	0.498928	0.038146	3532250019	3531592541		1272594143	419045445	784009206	1055943747	0	0	0		0.360346	0.118656	0.221999	0.298999	0.479002	0.478913	0	0.45244	0.522825	0.430655	1.14469	100
399-39	CV	male	4	8.8	NA	5	20578247	20578247	1	2216	20578247	1	2898694281	20110135	2841269709	2832958006	0	0.003404	0.003324	0.00026	140.89	17947170	0.872143	0	0.499405	0.036092	2899262325	2898694281		1025750903	352123343	650533161	870286874	0	0	0		0.353867	0.121477	0.224423	0.300234	0.475343	0.47525	0	0.453636	0.520371	0.436794	1.08601	100
399-3L	ASPD	male	4	8.2	left	5	19083592	19083592	1	2286	19083592	1	2700745048	18569179	2637493965	2630135683	0	0.003525	0.003417	0.000252	141.548	16171605	0.847409	0	0.498001	0.043169	2701237806	2700745048		1005234894	376584269	476177613	842748272	0	0	0		0.372207	0.139437	0.176313	0.312043	0.511644	0.51155	0	0.444807	0.525901	0.479872	1.03157	100
399-3R	ASPD	male	4	7.7	right	5	17268470	17268470	1	1828	17268470	1	2419390094	16604350	2338595573	2331552521	0	0.003819	0.003681	0.000309	140.134	15202810	0.88038	0	0.492692	0.066701	2419897756	2419390094		781520428	331826248	491485843	814557575	0	0	0		0.323024	0.137153	0.203145	0.336679	0.460177	0.46008	0	0.470611	0.429772	0.460987	0.798418	100
399-40	PG	male	4	8.6	NA	5	33328779	33328779	1	3156	33328779	1	4641334337	32551975	4549067338	4533367651	0	0.003238	0.003161	0.000259	139.286	29464026	0.884042	0	0.49973	0.039851	4642225235	4641334337		1742533831	554651240	1003079334	1341069932	0	0	0		0.375438	0.119503	0.216119	0.288941	0.494941	0.494846	0	0.440028	0.530546	0.424756	1.1291	100
399-41	HYP	male	4	8.6	NA	5	23206320	23206320	1	2309	23206320	1	3264266487	22611312	3192099145	3181571183	0	0.003199	0.003139	0.000266	140.692	20417246	0.879814	0	0.495241	0.033849	3264951746	3264266487		1243899449	371891477	718668771	929806790	0	0	0		0.381066	0.113928	0.220162	0.284844	0.494994	0.49489	0	0.461853	0.532299	0.41235	1.23719	100
399-42L	VMPFC	male	4	8.2	left	5	23891706	23891706	1	2842	23891706	1	3372335518	23209668	3287308179	3277438877	0	0.003641	0.003521	0.000241	141.175	20147998	0.843305	0	0.497505	0.051835	3372916973	3372335518		1374381263	492922348	490261670	1014770237	0	0	0		0.407546	0.146166	0.145377	0.30091	0.553712	0.553617	0	0.424781	0.546198	0.450661	1.10692	100
399-42R	VMPFC	male	4	8.3	right	5	25150006	25150006	1	2571	25150006	1	3574854204	24485678	3491728260	3482910101	0	0.003405	0.003314	0.000272	142.168	22994069	0.914277	0	0.497169	0.039023	3575522405	3574854204		1217652466	479666625	725451944	1152083169	0	0	0		0.340616	0.134178	0.202932	0.322274	0.474794	0.474705	0	0.472065	0.439074	0.458278	0.879656	100
399-43L	AIC	male	4	8	left	5	17456349	17456349	1	2173	17456349	1	2470477187	16975089	2410895764	2404169976	0	0.003694	0.003589	0.000264	141.55	14680217	0.840967	0	0.497549	0.046452	2470946804	2470477187		855701437	350833034	462467547	801475169	0	0	0		0.346371	0.14201	0.187198	0.324421	0.488381	0.488288	0	0.453487	0.474605	0.500401	0.903808	100
399-43R	AIC	male	4	8.5	right	5	23338331	23338331	1	2540	23338331	1	3353921689	22758183	3279557542	3273139704	0	0.003401	0.003302	0.000252	143.734	21296277	0.912502	0	0.497065	0.039117	3354513898	3353921689		1223142251	440278650	639387091	1051113697	0	0	0		0.36469	0.131273	0.190639	0.313398	0.495963	0.495875	0	0.460922	0.490351	0.435359	1.01694	100
399-44L	PIC	male	4	7.9	left	5	24108724	24108724	1	3004	24108724	1	3405761414	23406096	3318850842	3308941354	0	0.003793	0.003677	0.000272	141.295	20282072	0.841275	0	0.497678	0.049532	3406430371	3405761414		1147171935	477887768	666139668	1114562043	0	0	0		0.336833	0.140317	0.195592	0.327258	0.47715	0.477056	0	0.452483	0.48012	0.496965	0.890254	100
399-44R	PIC	male	4	7.9	right	5	20623260	20623260	1	2269	20623260	1	2957734033	20003860	2878773342	2873104903	0	0.00344	0.00335	0.000283	143.445	18590643	0.901441	0	0.497208	0.043543	2958302859	2957734033		1021022615	389556723	603754923	943399772	0	0	0		0.345204	0.131708	0.204128	0.31896	0.476912	0.47682	0	0.468593	0.440594	0.465034	0.900597	100
399-45L	OFC	male	4	7.2	left	5	26920377	26920377	1	3577	26920377	1	3878439953	26085466	3770386190	3763356812	0	0.003773	0.003646	0.000297	144.102	22251453	0.826565	0	0.496952	0.05253	3879286616	3878439953		1230728519	542172982	804930862	1300607590	0	0	0		0.317326	0.139792	0.20754	0.335343	0.457117	0.457017	0	0.472151	0.417999	0.530386	0.763336	100
399-45R	OFC	male	4	6.4	right	5	20484299	20484299	1	2577	20484299	1	2862642037	19751096	2773493535	2763508393	0	0.004502	0.004328	0.000283	139.777	17890811	0.873391	0	0.493101	0.072101	2863243251	2862642037		927026428	402673450	544076366	988865793	0	0	0		0.323836	0.140665	0.190061	0.345438	0.464501	0.464403	0	0.506844	0.392437	0.514606	0.707983	100
399-46L	ACB	male	4	7.7	left	5	16584739	16584739	1	1911	16584739	1	2407040128	16086441	2341807693	2338564509	0	0.003665	0.003564	0.000302	145.168	14900474	0.898445	0	0.496716	0.048615	2407574076	2407040128		785373750	294364904	540115030	787186444	0	0	0		0.326282	0.122293	0.22439	0.327035	0.448575	0.448476	0	0.549401	0.413846	0.413003	0.914977	100
399-46R	ACB	male	4	8.2	right	5	20519150	20519150	1	2673	20519150	1	2899905666	19853785	2816375762	2808686384	0	0.004191	0.004049	0.000273	141.355	17675471	0.861413	0	0.495984	0.06161	2900478589	2899905666		956675125	392485230	581937266	968808045	0	0	0		0.329899	0.135344	0.200675	0.334083	0.465243	0.465151	0	0.480897	0.474681	0.46668	0.895406	100
399-47L	CC	male	4	9	left	5	17191134	17191134	1	2055	17191134	1	2484110119	16702582	2420772735	2416271846	0	0.003419	0.003306	0.000261	144.529	15345965	0.892667	0	0.499425	0.052668	2484617703	2484110119		912990939	353453004	491546405	726119771	0	0	0		0.367532	0.142286	0.197876	0.292306	0.509818	0.509714	0	0.484092	0.49979	0.43983	1.01285	100
399-47R	CC	male	4	8.6	right	5	20522240	20522240	1	2477	20522240	1	2906762133	19942234	2834087436	2826082861	0	0.003632	0.003509	0.000255	141.668	18428777	0.897991	0	0.499599	0.05217	2907337360	2906762133		1093801766	406527232	566258039	840175096	0	0	0		0.376296	0.139856	0.194807	0.289042	0.516151	0.516049	0	0.473601	0.478757	0.425946	1.05966	100
399-48	VTA	male	4	7.7	NA	5	21748022	21748022	1	2790	21748022	1	3078837912	21074864	2994290293	2986081488	0	0.003992	0.003858	0.000266	141.596	18866198	0.86749	0	0.496791	0.056557	3079439909	3078837912		1063535915	414340466	602047214	998914317	0	0	0		0.345434	0.134577	0.195544	0.324445	0.480011	0.479917	0	0.474338	0.450456	0.471399	0.879808	100
399-49L	OB	male	4	7.9	left	5	59853770	59853770	1	5875	59853770	1	8389501006	58361004	8214447254	8185685182	0	0.003519	0.003428	0.000288	140.196	55269078	0.923402	0	0.498129	0.035295	8391249878	8389501006		2655388078	941654893	2225915481	2566542554	0	0	0		0.316513	0.112242	0.265322	0.305923	0.428755	0.428666	0	0.450224	0.442249	0.401194	0.985423	100
399-49R	OB	male	4	8.2	right	5	24879276	24879276	1	2594	24879276	1	3503995458	24274703	3430139912	3419486832	0	0.003534	0.003446	0.000271	140.869	21902906	0.880367	0	0.49924	0.036956	3504711370	3503995458		1192898626	411886144	844513389	1054697299	0	0	0		0.34044	0.117548	0.241014	0.300998	0.457987	0.457894	0	0.453212	0.49864	0.42358	1.10145	100
399-4L	PSPD	male	4	8.1	left	5	16946130	16946130	1	2052	16946130	1	2447773313	16480645	2387140793	2382762747	0	0.003568	0.003452	0.000258	144.471	14174048	0.836418	0	0.497578	0.043339	2448229571	2447773313		894075028	344831381	432566103	776300801	0	0	0		0.365261	0.140876	0.176718	0.317146	0.506136	0.506042	0	0.450783	0.511322	0.498504	0.961064	100
399-4R	PSPD	male	4	7.3	right	5	19393173	19393173	1	2079	19393173	1	2706971304	18782066	2632673436	2624723098	0	0.003799	0.00367	0.000269	139.61	17497244	0.902237	0	0.495875	0.053524	2707472926	2706971304		914733936	364273912	547156737	880806719	0	0	0		0.337918	0.134569	0.202129	0.325385	0.472487	0.472399	0	0.487345	0.414428	0.457986	0.840942	100
399-53	MED	male	4	7.3	NA	5	40226090	40226090	1	4933	40226090	1	5292421157	38498703	5101901007	5077708316	0	0.004303	0.004129	0.000286	131.594	33908261	0.842942	0	0.498444	0.076901	5293523390	5292421157		1818045699	724313977	1016067894	1733993587	0	0	0		0.343519	0.136859	0.191985	0.327637	0.480377	0.480277	0	0.457762	0.495276	0.461653	1.00752	100
399-5L	SAR	male	4	6.8	left	5	21508685	21508685	1	2749	21508685	1	3005778262	20780818	2918662111	2909018884	0	0.004024	0.003885	0.000286	139.777	18074596	0.840339	0	0.496949	0.057202	3006413799	3005778262		954355596	435908800	600753372	1014760494	0	0	0		0.317507	0.145024	0.199866	0.337603	0.462531	0.462433	0	0.496088	0.414562	0.557369	0.693253	100
399-5R	SAR	male	4	7.8	right	5	21232440	21232440	1	2279	21232440	1	3019986616	20698139	2953233593	2945781557	0	0.0034	0.0033	0.000248	142.259	19412377	0.914279	0	0.497086	0.039867	3020512773	3019986616		1124683922	410351947	552825915	932124832	0	0	0		0.372414	0.135879	0.183056	0.308652	0.508292	0.508204	0	0.462081	0.484433	0.449814	1.03477	100
399-6L	PS	male	4	7.4	left	5	19416568	19416568	1	2489	19416568	1	2802204563	18858157	2729737153	2724868990	0	0.003674	0.003548	0.000275	144.349	16323111	0.84068	0	0.497337	0.051045	2802766399	2802204563		938755945	392497447	547155645	923795526	0	0	0		0.335006	0.140067	0.195259	0.329667	0.475074	0.474978	0	0.441333	0.451866	0.517361	0.804738	100
399-6R	PS	male	4	8.1	right	5	23927573	23927573	1	2408	23927573	1	3378151176	23218669	3290601318	3281146843	0	0.003378	0.003276	0.000275	141.209	21687762	0.906392	0	0.497206	0.044521	3378780031	3378151176		1231660121	443952862	642817370	1059720823	0	0	0		0.364596	0.131419	0.190287	0.313698	0.496015	0.495922	0	0.443985	0.526617	0.444228	1.05626	100
399-7L	ASD	male	4	6.8	left	5	18051029	18051029	1	2509	18051029	1	2600350817	17440744	2520830849	2516158612	0	0.003953	0.003805	0.000291	144.086	14771348	0.818311	0	0.496177	0.061984	2600902930	2600350817		834996436	383775025	500888987	880690369	0	0	0		0.321109	0.147586	0.192624	0.338681	0.468695	0.468596	0	0.468792	0.44646	0.527804	0.788928	100
399-7R	ASD	male	4	6.8	right	5	20033108	20033108	1	2490	20033108	1	2785602631	19314749	2699307718	2687410693	0	0.0044	0.004232	0.00028	139.078	17595999	0.878346	0	0.49391	0.066778	2786165500	2785602631		907715302	405385436	527017442	945484451	0	0	0		0.32586	0.145529	0.189193	0.339418	0.471388	0.471293	0	0.512851	0.386514	0.487443	0.719104	100
399-8L	ARSP	male	4	7.1	left	5	19040083	19040083	1	2588	19040083	1	2711546845	18410362	2631389453	2625030762	0	0.003952	0.003811	0.00028	142.442	15799238	0.829788	0	0.496358	0.057746	2712105170	2711546845		914463217	393131533	503847376	900104719	0	0	0		0.337248	0.144984	0.185815	0.331952	0.482232	0.482133	0	0.457984	0.477577	0.525246	0.820078	100
399-8R	ARSP	male	4	8.2	right	5	21115815	21115815	1	2362	21115815	1	2929288351	20501137	2856517916	2843364425	0	0.003884	0.003754	0.000248	138.749	19078888	0.903535	0	0.496235	0.050075	2929802297	2929288351		1087488236	396430396	518488440	926881279	0	0	0		0.371247	0.135333	0.177002	0.316419	0.50658	0.506491	0	0.471683	0.475669	0.452721	0.977966	100
399-9L	SPCD	male	4	6.4	left	5	18408771	18408771	1	2966	18408771	1	2632269364	17745849	2547096716	2541557838	0	0.004357	0.004194	0.000312	143.021	16001276	0.86922	0	0.492653	0.065669	2632844324	2632269364		796396311	350415181	559504746	925953126	0	0	0		0.302551	0.133123	0.212556	0.35177	0.435674	0.435579	0	0.517373	0.377344	0.537221	0.663362	100
399-9R	SPCD	male	4	7.6	right	5	43292796	43292796	1	5035	43292796	1	6150943791	42027137	5991280933	5974194974	0	0.003907	0.003775	0.000274	142.106	38544214	0.890315	0	0.495986	0.055538	6152180481	6150943791		2075047697	815994527	1223198413	2036703154	0	0	0		0.337354	0.132662	0.198864	0.33112	0.470016	0.469922	0	0.466667	0.448292	0.472135	0.885963	100
ypa405-10-L	SU	female	5	8.1	left	24	22450225	22450225	1	2510	22450225	1	3152476164	21884732	3085247292	3074360514	0	0.003695	0.003594	0.000281	140.45	20476540	0.912086	0	0.49663	0.04074	3153129718	3152476164		972633879	415493436	735681203	1028667646	0	0	0		0.30853	0.131799	0.233366	0.326305	0.440329	0.440238	0	0.457996	0.423906	0.523363	0.77201	100
ypa405-10-R	SU	female	5	8.2	right	24	15743761	15743761	1	2004	15743761	1	2285690933	15253141	2220941132	2217670710	0	0.003781	0.003679	0.000306	145.21	13754499	0.873648	0	0.495108	0.048943	2286146847	2285690933		714947677	295931479	505726752	769085025	0	0	0		0.312793	0.129471	0.221258	0.336478	0.442264	0.442176	0	0.482596	0.410041	0.477674	0.788426	100
ypa405-11-L	IPS	female	5	8	left	24	22028362	22028362	1	2828	22028362	1	3099378474	21374464	3020655565	3010802750	0	0.004017	0.003881	0.000281	140.728	19742657	0.896238	0	0.495647	0.046913	3100009179	3099378474		939466741	376421951	761062042	1022427740	0	0	0		0.303115	0.121451	0.245553	0.329882	0.424565	0.424479	0	0.469721	0.437426	0.514374	0.802339	100
ypa405-11-R	IPS	female	5	7.9	right	24	21656554	21656554	1	4932	21656554	1	3138080643	20903346	3036798773	3032084578	0	0.004342	0.00419	0.000304	144.934	18364371	0.847982	0	0.493137	0.073122	3138781387	3138080643		1175244648	506708961	432681842	1023445192	0	0	0		0.374511	0.161471	0.137881	0.326137	0.535982	0.535862	0	0.508179	0.389112	0.388344	0.90017	100
ypa405-12-L	LF	female	5	8.2	left	24	17664721	17664721	1	2230	17664721	1	2542378116	17245111	2489103975	2484181885	0	0.003498	0.003405	0.000278	143.954	15975823	0.904391	0	0.496434	0.037379	2542898995	2542378116		835603106	332001285	557023453	817750272	0	0	0		0.32867	0.130587	0.219095	0.321648	0.459257	0.459163	0	0.460995	0.44992	0.486313	0.849798	100
ypa405-12-R	LF	female	5	7.9	right	24	30149936	30149936	1	4077	30149936	1	4373108540	29311426	4262224477	4255605423	0	0.003754	0.003627	0.000287	145.076	26446174	0.877155	0	0.495185	0.051539	4374017465	4373108540		1439004023	609281192	888781795	1436041530	0	0	0		0.329057	0.139325	0.203238	0.32838	0.468382	0.468285	0	0.469234	0.371822	0.500368	0.694663	100
ypa405-13-L	PEC	female	5	8.2	left	24	26917090	26917090	1	3650	26917090	1	3919859642	26235790	3830281919	3825654121	0	0.003472	0.003367	0.00029	145.659	24079632	0.894585	0	0.496121	0.041862	3920708930	3919859642		1268571739	498136387	895013439	1258138077	0	0	0		0.323627	0.12708	0.228328	0.320965	0.450707	0.450609	0	0.449549	0.470766	0.494291	0.935523	100
ypa405-13-R	PEC	female	5	7.2	right	24	20553378	20553378	1	2580	20553378	1	2918223527	19971442	2846837363	2838994193	0	0.003495	0.003394	0.000278	142.011	18329840	0.891816	0	0.496187	0.047297	2918799305	2918223527		928502578	382305379	657271388	950144182	0	0	0		0.318174	0.131006	0.22523	0.32559	0.44918	0.449091	0	0.488423	0.426429	0.492714	0.808186	100
ypa405-14-L	AMG	female	5	8.3	left	24	16810335	16810335	1	2179	16810335	1	2447942358	16373477	2390602681	2387634448	0	0.003436	0.003344	0.000291	145.652	14990447	0.89174	0	0.496148	0.042199	2448456521	2447942358		778799132	324916305	540875329	803351592	0	0	0		0.318144	0.13273	0.220951	0.328174	0.450875	0.45078	0	0.470818	0.42488	0.493689	0.801866	100
ypa405-14-R	AMG	female	5	8	right	24	21840340	21840340	1	5433	21840340	1	3163067598	20870143	3032401092	3027741754	0	0.00443	0.004273	0.00032	144.857	17962652	0.822453	0	0.491892	0.088281	3163729921	3163067598		1163137636	533859052	373669941	1092400969	0	0	0		0.367725	0.168779	0.118135	0.345361	0.536503	0.536391	0	0.47629	0.447918	0.38373	0.976771	100
ypa405-15-L	AG	female	5	8.3	left	24	19741930	19741930	1	2467	19741930	1	2876710494	19261897	2813604345	2810157409	0	0.003399	0.003303	0.000286	145.747	17709852	0.897068	0	0.495908	0.040551	2877317448	2876710494		928759252	372345756	641365662	934239824	0	0	0		0.322855	0.129435	0.222951	0.32476	0.452289	0.452194	0	0.458795	0.460928	0.4876	0.852989	100
ypa405-15-R	AG	female	5	8.4	right	24	12367285	12367285	1	2250	12367285	1	1751673796	11795120	1678496997	1675418808	0	0.004978	0.004846	0.000379	141.677	8196380	0.662747	0	0.491191	0.101056	1752154096	1751673796		479242099	221399616	410166175	640865906	0	0	0		0.273591	0.126393	0.234157	0.365859	0.399984	0.399874	0	0.561705	0.36916	0.500023	0.676796	100
ypa405-16-L	LSTG	female	5	8.8	left	24	17011645	17011645	1	2086	17011645	1	2479065520	16552473	2418231725	2415258612	0	0.003379	0.003287	0.00029	145.757	15177343	0.892174	0	0.496117	0.04224	2479565135	2479065520		824328143	332314980	507841610	814580787	0	0	0		0.332516	0.134048	0.204852	0.328584	0.466564	0.46647	0	0.456503	0.458637	0.474155	0.87954	100
ypa405-16-R	LSTG	female	5	9.1	right	24	13511288	13511288	1	2271	13511288	1	1913870748	13000233	1849344666	1845753570	0	0.004845	0.004723	0.000339	141.685	9068184	0.671156	0	0.492454	0.106433	1914342790	1913870748		595769003	252394487	396366497	669340761	0	0	0		0.31129	0.131876	0.207102	0.349731	0.443167	0.443057	0	0.546802	0.378908	0.477082	0.728934	100
ypa405-17-L	LSTG	female	5	8.4	left	24	21788072	21788072	1	3025	21788072	1	3118029765	21212771	3045362085	3038377516	0	0.003784	0.003668	0.000278	143.137	19490148	0.894533	0	0.4961	0.047508	3118672572	3118029765		1019191001	417030990	647579379	1034228395	0	0	0		0.32687	0.133748	0.207689	0.331693	0.460618	0.460523	0	0.474315	0.405512	0.47435	0.813615	100
ypa405-17-R-2	LSTG	female	5	8.7	right	24	27605431	27605431	1	2613	27605431	1	3772858744	26795024	3681374935	3661419773	0	0.003758	0.003638	0.000267	136.696	25113345	0.909725	0	0.496192	0.054406	3773546658	3772858744		1419195220	623800079	548275616	1181587829	0	0	0		0.376159	0.165339	0.145321	0.313181	0.541498	0.541399	0	0.515745	0.291928	0.481089	0.524784	100
ypa405-18-L	TPG	female	5	8.4	left	24	18181002	18181002	1	2557	18181002	1	2648481695	17731595	2589229596	2586063191	0	0.003506	0.003397	0.000266	145.702	16210311	0.891607	0	0.495748	0.044613	2649000249	2648481695		922122251	356349136	519721211	850289097	0	0	0		0.34817	0.134548	0.196234	0.321048	0.482719	0.482624	0	0.464681	0.437282	0.47218	0.844157	100
ypa405-18-R	TPG	female	5	8.3	right	24	11352210	11352210	1	3036	11352210	1	1608105063	10596637	1508856824	1505994666	0	0.005321	0.005168	0.000376	141.689	7308977	0.643837	0	0.486035	0.132205	1608479532	1608105063		522226229	284330377	193855264	607693193	0	0	0		0.324746	0.176811	0.120549	0.377894	0.501557	0.50144	0	0.546075	0.338317	0.464142	0.64491	100
ypa405-19-L	TPG	female	5	7.9	left	24	23502844	23502844	1	3184	23502844	1	3420160754	22875077	3337392766	3333230194	0	0.003615	0.003496	0.000287	145.553	20860672	0.887581	0	0.495549	0.048424	3420899410	3420160754		1088430818	449484790	742389259	1139855887	0	0	0		0.31824	0.131422	0.217063	0.333276	0.449662	0.449565	0	0.478255	0.397094	0.471764	0.776784	100
ypa405-19-R	TPG	female	5	8	right	24	12637219	12637219	1	2130	12637219	1	1788702848	12115568	1722583944	1719310280	0	0.004946	0.004812	0.000372	141.581	8750288	0.692422	0	0.493051	0.089994	1789186345	1788702848		481320709	232089969	419030797	656261373	0	0	0		0.269089	0.129753	0.234265	0.366892	0.398842	0.398735	0	0.562213	0.330052	0.556213	0.554827	100
ypa405-1-L	DLPFC	female	5	7.5	left	24	26635304	26635304	1	2943	26635304	1	3737464151	25935344	3654433462	3641874043	0	0.003762	0.003661	0.000287	140.349	24255247	0.910643	0	0.496971	0.041431	3738235589	3737464151		1161959072	477038742	880094838	1218371499	0	0	0		0.310895	0.127637	0.235479	0.325989	0.438532	0.438442	0	0.477335	0.383904	0.491526	0.735956	100
ypa405-1-R	DLPFC	female	5	8.3	right	24	17618756	17618756	1	2218	17618756	1	2557910528	17217848	2505584106	2501654249	0	0.00348	0.003388	0.00026	145.209	15811253	0.89741	0	0.497324	0.038813	2558394877	2557910528		934782575	340314512	493543768	789269673	0	0	0		0.365448	0.133044	0.192948	0.30856	0.498492	0.498397	0	0.471829	0.414442	0.447235	0.875489	100
ypa405-20-L	V1C	female	5	8.1	left	24	20783733	20783733	1	2518	20783733	1	2996489970	20235932	2925754845	2920102780	0	0.003592	0.003476	0.000287	144.205	18652341	0.897449	0	0.496169	0.046777	2997127980	2996489970		929968904	379853582	689230033	997437451	0	0	0		0.310353	0.126766	0.230012	0.332869	0.437119	0.437026	0	0.472911	0.398049	0.494252	0.7465	100
ypa405-20-R	V1C	female	5	7.7	right	24	14157817	14157817	1	2393	14157817	1	1979297298	13563971	1906723131	1902122169	0	0.005023	0.004885	0.000396	139.845	9189218	0.649056	0	0.490038	0.128458	1979895859	1979297298		478514188	241152632	525295949	734334529	0	0	0		0.24176	0.121837	0.265395	0.371008	0.363597	0.363487	0	0.574452	0.308363	0.594115	0.474282	100
ypa405-21-L	V2C	female	5	7.3	left	24	26297460	26297460	1	3218	26297460	1	3762425572	25584958	3672468105	3663477756	0	0.003749	0.003626	0.000299	143.103	23572091	0.896364	0	0.496061	0.048709	3763237767	3762425572		1140928640	465322583	898478763	1257695586	0	0	0		0.303243	0.123676	0.238803	0.334278	0.426919	0.426827	0	0.469026	0.390861	0.478892	0.748539	100
ypa405-21-R	V2C	female	5	8.5	right	24	17644269	17644269	1	2638	17644269	1	2474402491	16999947	2395952509	2389311026	0	0.004794	0.004663	0.000361	140.277	12796539	0.725252	0	0.493139	0.104396	2475078524	2474402491		656775349	294970708	637428358	885228076	0	0	0		0.265428	0.119209	0.257609	0.357754	0.384637	0.384532	0	0.537926	0.330873	0.555407	0.566433	100
ypa405-22-L	V4C	female	5	7.8	left	24	17192730	17192730	1	2155	17192730	1	2500363585	16732789	2439705520	2436525402	0	0.003485	0.00337	0.000284	145.462	15233428	0.886039	0	0.495522	0.053945	2500885817	2500363585		770976217	330381822	561318221	837687325	0	0	0		0.308346	0.132134	0.224495	0.335026	0.440479	0.440387	0	0.469046	0.399014	0.496439	0.752377	100
ypa405-22-R	V4C	female	5	6.6	right	24	16328653	16328653	1	2773	16328653	1	2261168812	15659841	2183145289	2176735119	0	0.005266	0.005116	0.000422	138.525	11129924	0.681619	0	0.491964	0.124548	2261925883	2261168812		492834989	249761628	680654877	837917318	0	0	0		0.217956	0.110457	0.301019	0.370568	0.328413	0.328303	0	0.622901	0.249298	0.634082	0.369235	100
ypa405-23-L	SFG	female	5	8.3	left	24	22443866	22443866	1	2645	22443866	1	3160143870	21814408	3084393746	3074366627	0	0.003899	0.00379	0.000308	140.831	20257199	0.902572	0	0.496637	0.04442	3160788622	3160143870		1027481531	462795784	648093025	1021773530	0	0	0		0.325138	0.146448	0.205083	0.323331	0.471585	0.471489	0	0.489171	0.378309	0.464661	0.739635	100
ypa405-23-R	SFG	female	5	8.6	right	24	17005438	17005438	1	2154	17005438	1	2461200784	16536994	2400639174	2396398680	0	0.003496	0.003384	0.000256	144.756	15041129	0.884489	0	0.495582	0.046732	2461642916	2461200784		866158040	318940782	493443692	782658270	0	0	0		0.351925	0.129587	0.200489	0.317999	0.481512	0.481426	0	0.478749	0.482273	0.46224	1.00749	100
ypa405-24-L	CN	female	5	8.5	left	24	19358648	19358648	1	2748	19358648	1	2820308241	18797304	2745346857	2742049328	0	0.003737	0.003608	0.000277	145.716	17079177	0.882251	0	0.494115	0.052927	2820865664	2820308241		954851879	372455705	556878005	936122652	0	0	0		0.338563	0.132062	0.197453	0.331922	0.470625	0.470532	0	0.469671	0.444232	0.469942	0.860346	100
ypa405-24-R	CN	female	5	8.1	right	24	15744432	15744432	1	2996	15744432	1	2185899165	15028298	2100270658	2094507016	0	0.005501	0.005335	0.000374	138.875	10469113	0.664941	0	0.489268	0.114193	2186508390	2185899165		568643526	265407994	534848254	816999391	0	0	0		0.260142	0.121418	0.244681	0.373759	0.38156	0.381454	0	0.557137	0.351211	0.554629	0.615245	100
ypa405-25-L	PTM	female	5	9.1	left	24	15327735	15327735	1	2150	15327735	1	2231500435	14844915	2167069744	2164399969	0	0.003856	0.003713	0.000286	145.615	13259941	0.865095	0	0.493105	0.064844	2231954661	2231500435		731095437	302979813	439979504	757445681	0	0	0		0.327625	0.135774	0.197168	0.339433	0.463399	0.463305	0	0.461708	0.471447	0.455879	0.942246	100
ypa405-25-R	PTM	female	5	8.3	right	24	15149130	15149130	1	2962	15149130	1	2094657607	14526994	2021368333	2015284694	0	0.005526	0.00536	0.00036	138.307	9903482	0.653733	0	0.48966	0.138937	2095235707	2094657607		543859060	256798366	515819544	778180637	0	0	0		0.259641	0.122597	0.246255	0.371507	0.382238	0.382132	0	0.559204	0.3228	0.531589	0.583656	100
ypa405-26-L	GP	female	5	8	left	24	21899518	21899518	1	2497	21899518	1	3106814429	21245849	3026199708	3017223101	0	0.003614	0.003492	0.000268	141.894	19773452	0.902917	0	0.497144	0.052713	3107413638	3106814429		1108816788	428329990	616503935	953163716	0	0	0		0.356898	0.137868	0.198436	0.306798	0.494766	0.494671	0	0.471634	0.445622	0.431602	0.980878	100
ypa405-26-R	GP	female	5	7.6	right	24	17003749	17003749	1	2382	17003749	1	2352928564	16347166	2274937183	2267622065	0	0.004245	0.004092	0.000287	138.407	14721319	0.865769	0	0.496098	0.06986	2353432647	2352928564		770069100	324157084	496063130	762639250	0	0	0		0.327281	0.137767	0.210828	0.324123	0.465049	0.464949	0	0.510424	0.456927	0.46781	0.855391	100
ypa405-27-L	AMY	female	5	8.7	left	24	24851037	24851037	1	3349	24851037	1	3620044740	24174955	3529899248	3525594200	0	0.003565	0.003442	0.000274	145.699	21906276	0.881503	0	0.495801	0.052414	3620772937	3620044740		1269991970	509524900	660345501	1180182369	0	0	0		0.350822	0.140751	0.182414	0.326013	0.491573	0.491474	0	0.456588	0.425611	0.470974	0.833756	100
ypa405-27-R	AMY	female	5	8.5	right	24	16291722	16291722	1	2574	16291722	1	2269322161	15647864	2192352864	2185954260	0	0.00503	0.004897	0.000361	139.33	11217771	0.688556	0	0.493094	0.110167	2269929842	2269322161		638583504	299021388	519095976	812621293	0	0	0		0.281398	0.131767	0.228745	0.35809	0.413165	0.413055	0	0.544294	0.338104	0.54794	0.591827	100
ypa405-28-L	HIP	female	5	8.7	left	24	17333399	17333399	1	2202	17333399	1	2526458773	16891729	2467592476	2464503764	0	0.003498	0.003386	0.000275	145.786	15413028	0.88921	0	0.49601	0.048292	2526968071	2526458773		839889220	333164723	520291172	833113658	0	0	0		0.332437	0.13187	0.205937	0.329755	0.464308	0.464214	0	0.461698	0.42421	0.487388	0.833943	100
ypa405-28-R	HIP	female	5	8.3	right	24	13822793	13822793	1	2259	13822793	1	1934903091	13253340	1866121979	1861572442	0	0.004886	0.004748	0.000377	140.019	9482217	0.685984	0	0.493376	0.107698	1935448213	1934903091		541785636	256024480	438643125	698449850	0	0	0		0.280007	0.132319	0.2267	0.360974	0.412326	0.412209	0	0.5435	0.331251	0.558384	0.581053	100
ypa405-2-L	VLPFC	female	5	8.3	left	24	20061025	20061025	1	2430	20061025	1	2803542979	19498124	2737362476	2727342768	0	0.003888	0.003778	0.00029	139.78	18180936	0.906282	0	0.496365	0.043579	2804137617	2803542979		874065684	369109264	635114145	925253886	0	0	0		0.311772	0.131658	0.22654	0.33003	0.44343	0.443336	0	0.49262	0.392779	0.473712	0.7749	100
ypa405-2-R	VLPFC	female	5	8.6	right	24	18767966	18767966	1	2293	18767966	1	2700345894	18188783	2625827418	2620372760	0	0.003766	0.003665	0.000289	143.908	16547301	0.881678	0	0.49557	0.048514	2700864211	2700345894		908596685	355769909	543793216	892186084	0	0	0		0.336474	0.13175	0.201379	0.330397	0.468224	0.468134	0	0.466203	0.444342	0.470216	0.855307	100
ypa405-31-L	CGS	female	5	8.8	left	24	21561106	21561106	1	2672	21561106	1	3142962198	21026798	3071860729	3068052806	0	0.00342	0.00331	0.00027	145.799	19260614	0.893304	0	0.496372	0.046844	3143579076	3142962198		1059836004	410081964	646260249	1026783981	0	0	0		0.337209	0.130476	0.205621	0.326693	0.467686	0.467594	0	0.449144	0.437997	0.489608	0.861605	100
ypa405-31-R	CGS	female	5	8.4	right	24	23959275	23959275	1	3295	23959275	1	3351947746	22922392	3223423328	3212428034	0	0.003995	0.003856	0.000262	139.926	20710613	0.864409	0	0.493923	0.086632	3352523556	3351947746		1320211408	532771566	438106799	1060857973	0	0	0		0.393864	0.158944	0.130702	0.31649	0.552808	0.552713	0	0.451113	0.410494	0.462673	0.830074	100
ypa405-32-L	TH	female	5	7.9	left	24	19215174	19215174	1	2996	19215174	1	2772851793	18654043	2699644596	2694606220	0	0.003941	0.003804	0.000279	144.334	16904056	0.879724	0	0.494694	0.051577	2773409670	2772851793		972334102	390863270	502978451	906675970	0	0	0		0.350662	0.140961	0.181394	0.326983	0.491623	0.491524	0	0.496055	0.421323	0.458864	0.828619	100
ypa405-33-L	HTH	female	5	8.6	left	24	16932017	16932017	1	2265	16932017	1	2470505330	16491891	2411704439	2408840484	0	0.003533	0.00342	0.00027	145.936	15097789	0.891671	0	0.496971	0.043361	2470982621	2470505330		902754833	323418052	465187127	779145318	0	0	0		0.365413	0.130912	0.188296	0.315379	0.496325	0.496229	0	0.473392	0.474994	0.434955	1.01384	100
ypa405-34-L	SC	female	5	8.4	left	24	17840237	17840237	1	2055	17840237	1	2586702281	17321438	2518990707	2514909681	0	0.003531	0.00342	0.000275	145.021	15627980	0.875996	0	0.494628	0.050041	2587209620	2586702281		897992704	344557806	517778569	826373202	0	0	0		0.347157	0.133204	0.200169	0.31947	0.480361	0.480267	0	0.480479	0.511238	0.457381	1.01548	100
ypa405-34-R	SC	female	5	8.2	right	24	17607000	17607000	1	2254	17607000	1	2457811760	17068539	2393605165	2386518164	0	0.003793	0.003678	0.000275	139.622	15567616	0.884172	0	0.499532	0.050893	2458316758	2457811760		875198428	328428235	516353373	737831724	0	0	0		0.356088	0.133626	0.210087	0.300199	0.489715	0.489614	0	0.484832	0.456246	0.393986	1.01104	100
ypa405-35-L	IC	female	5	7.5	left	24	25727830	25727830	1	5053	25727830	1	3746287236	24885721	3632457641	3627936177	0	0.003978	0.003838	0.000265	145.64	22008134	0.855421	0	0.49552	0.061048	3747002229	3746287236		1585683867	585931434	400192119	1174479816	0	0	0		0.423268	0.156403	0.106824	0.313505	0.579671	0.579561	0	0.508877	0.445022	0.347807	1.11617	100
ypa405-35-R	IC	female	5	8.3	right	24	17323772	17323772	1	2108	17323772	1	2414057082	16798298	2351350827	2344174494	0	0.00383	0.003716	0.000268	139.377	15367420	0.887071	0	0.499822	0.049476	2414531747	2414057082		879615310	324940138	488056252	721445382	0	0	0		0.364372	0.134603	0.202173	0.298852	0.498976	0.498877	0	0.492655	0.46755	0.421161	1.0356	100
ypa405-37-L-2	pons	female	5	8.7	left	24	22795319	22795319	1	2228	22795319	1	3111860766	22002478	3020133227	3004286879	0	0.003999	0.003851	0.00026	136.536	20436277	0.896512	0	0.496512	0.05998	3112392006	3111860766		1276072653	500304094	402410204	933073815	0	0	0		0.410067	0.160773	0.129315	0.299844	0.570841	0.570743	0	0.510369	0.316116	0.41381	0.676908	100
ypa405-38-L	cerebellar cortex	female	5	8.6	left	24	26604418	26604418	1	3280	26604418	1	3882581439	26008780	3803739156	3799209071	0	0.003243	0.003152	0.000272	145.967	23956554	0.900473	0	0.49731	0.037387	3883361700	3882581439		1349273241	471789360	856027835	1205491003	0	0	0		0.34752	0.121514	0.220479	0.310487	0.469034	0.46894	0	0.442258	0.482424	0.454391	0.970038	100
ypa405-38-R	cerebellar cortex	female	5	9.2	right	24	33439108	33439108	1	4119	33439108	1	4851434481	32471049	4726092289	4718619236	0	0.003417	0.003313	0.000289	145.113	29660553	0.887002	0	0.497427	0.055035	4852454711	4851434481		1457896978	516338555	1324645916	1552553032	0	0	0		0.300508	0.10643	0.273042	0.320019	0.406939	0.406853	0	0.430795	0.514466	0.479341	0.993788	100
ypa405-39-L	CV	female	5	9	left	24	19798842	19798842	1	2319	19798842	1	2865442573	19382188	2812163720	2807322169	0	0.003297	0.00321	0.000276	144.757	18047189	0.911528	0	0.497775	0.032541	2866030832	2865442573		901632791	318008261	750554200	895247321	0	0	0		0.314657	0.110981	0.261933	0.312429	0.425638	0.425551	0	0.447804	0.483549	0.46922	0.984162	100
ypa405-3-L	ASPD	female	5	8.9	left	24	18968528	18968528	1	2389	18968528	1	2700068033	18426099	2632785714	2625827856	0	0.003592	0.003476	0.000261	142.371	16741662	0.882602	0	0.495078	0.050101	2700562719	2700068033		946406604	345225160	547429348	861006921	0	0	0		0.350512	0.127858	0.202747	0.318883	0.47837	0.478282	0	0.482325	0.493865	0.447238	1.00394	100
ypa405-3-R	ASPD	female	5	8.4	right	24	20163568	20163568	1	2680	20163568	1	2905907480	19659416	2840930459	2835306663	0	0.003705	0.003598	0.000276	144.146	17982775	0.891845	0	0.495967	0.044385	2906499048	2905907480		980071358	393906668	585455733	946473721	0	0	0		0.337269	0.135554	0.201471	0.325707	0.472822	0.472726	0	0.46227	0.456003	0.494845	0.851172	100
ypa405-40_R	PG	female	5	7.1	right	24	17552974	17552974	1	1877	17552974	1	2562638731	17204152	2517032275	2513984693	0	0.003023	0.002952	0.000262	146.023	16018022	0.912553	0	0.499028	0.031944	2563137708	2562638731		956053123	314720704	546712163	745152741	0	0	0		0.373074	0.122811	0.21334	0.290776	0.495885	0.495788	0	0.462387	0.482919	0.421933	1.07653	100
ypa405-41_R	HYP	female	5	7.1	right	24	17805876	17805876	1	2208	17805876	1	2598259279	17402893	2545374175	2542309103	0	0.003064	0.00299	0.000264	145.951	16203312	0.909998	0	0.498213	0.034293	2598777751	2598259279		992462995	287718345	577717095	740360844	0	0	0		0.381972	0.110735	0.222348	0.284945	0.492707	0.492609	0	0.468159	0.494771	0.40266	1.2071	100
ypa405-42-L	VMPFC	female	5	8.4	left	24	30313314	30313314	1	3612	30313314	1	4306158433	29529534	4210621915	4198869383	0	0.003645	0.003541	0.000282	142.084	27404679	0.904048	0	0.497712	0.041513	4307030716	4306158433		1370933776	540405819	984581463	1410237375	0	0	0		0.318366	0.125496	0.228645	0.327493	0.443862	0.443772	0	0.457013	0.42803	0.405626	0.964734	100
ypa405-42-R	VMPFC	female	5	7.9	right	24	19362705	19362705	1	2663	19362705	1	2810952532	18901758	2750343014	2746087353	0	0.003671	0.003572	0.000261	145.2	17335664	0.895312	0	0.497167	0.038005	2811471392	2810952532		1014887752	373702156	541846255	880516369	0	0	0		0.361048	0.132945	0.192763	0.313245	0.493993	0.493901	0	0.466271	0.438634	0.489366	0.833195	100
ypa405-43-L	AIC	female	5	8.4	left	24	24478725	24478725	1	3319	24478725	1	3461768645	23821179	3381217526	3370248162	0	0.003847	0.003732	0.000269	141.447	22106972	0.90311	0	0.497465	0.045648	3462446604	3461768645		1226980368	482207879	664974832	1087605566	0	0	0		0.354437	0.139295	0.192091	0.314176	0.493733	0.493636	0	0.480955	0.415149	0.35938	1.01728	100
ypa405-43-R	AIC	female	5	9.1	right	24	26618611	26618611	1	3567	26618611	1	3864455012	25984509	3781649775	3775916795	0	0.003811	0.003714	0.000313	145.205	23771722	0.893049	0	0.4973	0.038642	3865152798	3864455012		1389920166	504286601	735221588	1235026657	0	0	0		0.359668	0.130494	0.190252	0.319586	0.490161	0.490073	0	0.463131	0.447323	0.436597	0.94993	100
ypa405-44-L	PIC	female	5	8.6	left	24	23917897	23917897	1	2821	23917897	1	3378239985	23308836	3304543739	3293514957	0	0.003699	0.003597	0.000272	141.272	21730490	0.908545	0	0.497074	0.040967	3378918343	3378239985		1148775820	441432696	707744336	1080287133	0	0	0		0.340052	0.130669	0.209501	0.319778	0.470721	0.470627	0	0.454954	0.47394	0.470585	0.931654	100
ypa405-45-L	OFC	female	5	8.5	left	24	22073858	22073858	1	2680	22073858	1	3112805269	21493092	3042867224	3033131288	0	0.003861	0.003747	0.000278	141.047	19915756	0.902233	0	0.496111	0.042843	3113441321	3112805269		1010524546	398042692	690074764	1014163267	0	0	0		0.324635	0.127873	0.221689	0.325804	0.452507	0.452415	0	0.454907	0.448343	0.493862	0.874682	100
ypa405-45-R	OFC	female	5	8.3	right	24	21020853	21020853	1	3043	21017810	0.999855	2997357989	20248399	2898891044	2891307084	0	0.003828	0.003716	0.00029	142.615	18255863	0.86859	0	0.494713	0.057708	2997899200	2997357989		1250344316	489744508	337217007	920052158	0	0	0		0.417149	0.163392	0.112505	0.306954	0.580541	0.580436	0	0.467161	0.402701	0.446978	0.813948	100
ypa405-46-L	ACB	female	5	8.6	left	24	21905360	21905360	1	3194	21905360	1	3187358767	21272098	3103238682	3099261783	0	0.003794	0.003669	0.000284	145.536	19163481	0.874831	0	0.494365	0.058107	3188026443	3187358767		1019909551	404201177	688612596	1074635443	0	0	0		0.319986	0.126814	0.216045	0.337155	0.4468	0.446706	0	0.462439	0.454707	0.473751	0.875916	100
ypa405-46-R	ACB	female	5	8.5	right	24	14421039	14421039	1	2680	14421039	1	2010657591	13783261	1933574281	1928414322	0	0.005291	0.005131	0.000364	139.463	9757000	0.676581	0	0.490974	0.107304	2011196969	2010657591		528918205	243361658	495576313	742801415	0	0	0		0.263057	0.121036	0.246475	0.369432	0.384093	0.38399	0	0.543634	0.361092	0.552238	0.622946	100
ypa405-47-L	CC	female	5	8.8	left	24	18385136	18385136	1	2426	18385136	1	2658551098	17911905	2598488200	2593900146	0	0.003316	0.00323	0.000262	144.631	16432963	0.893818	0	0.499895	0.04511	2659068318	2658551098		955959686	346084900	570918038	785588474	0	0	0		0.359579	0.130178	0.214748	0.295495	0.489757	0.489662	0	0.506491	0.520587	0.437853	1.08197	100
ypa405-47-R	CC	female	5	8	right	24	18449986	18449986	1	2270	18449986	1	2565339926	17893049	2499900937	2492031351	0	0.003649	0.003555	0.000287	139.072	16464769	0.8924	0	0.500462	0.047189	2565881987	2565339926		867128332	336293411	588350531	773567652	0	0	0		0.338017	0.131091	0.229346	0.301546	0.469108	0.469009	0	0.493024	0.437979	0.435812	0.863262	100
ypa405-49-L	OB	female	5	8.9	left	24	21315089	21315089	1	2635	21315089	1	3108667144	20812867	3042559780	3039033815	0	0.003358	0.003262	0.000283	145.874	19185527	0.900091	0	0.49709	0.038316	3109319174	3108667144		1036019677	364367623	742114490	966165354	0	0	0		0.333268	0.11721	0.238724	0.310797	0.450478	0.450384	0	0.462987	0.475449	0.439697	1.03722	100
ypa405-49-R	OB	female	5	9.1	right	24	24782320	24782320	1	3095	24782320	1	3593320662	24069135	3500660203	3494923581	0	0.003563	0.003439	0.000288	145.026	22041960	0.889423	0	0.496372	0.053153	3594088186	3593320662		1062672440	403508970	960247599	1166891653	0	0	0		0.295735	0.112294	0.267231	0.324739	0.40803	0.407943	0	0.461898	0.440387	0.452793	0.899017	100
ypa405-4-L	PSPD	female	5	8.5	left	24	30348957	30348957	1	3213	30348957	1	4271422874	29584826	4180044136	4166246809	0	0.003612	0.003518	0.000267	140.771	27799764	0.916004	0	0.497594	0.037976	4272242887	4271422874		1497806825	553868130	887453720	1332294199	0	0	0		0.350658	0.129668	0.207765	0.311909	0.480326	0.480234	0	0.463074	0.434711	0.425149	0.916918	100
ypa405-4-R	PSPD	female	5	8.6	right	24	23940906	23940906	1	2909	23940906	1	3299281220	23238106	3219955159	3206492251	0	0.003822	0.003705	0.000256	137.834	21624936	0.903263	0	0.496375	0.04647	3299862857	3299281220		1197329522	426656735	647199978	1028094985	0	0	0		0.362906	0.129318	0.196164	0.311612	0.492224	0.492138	0	0.457096	0.474603	0.466424	0.933348	100
ypa405-53_R	MED	female	5	7.1	right	24	20200325	20200325	1	2700	20200325	1	2940891459	19685676	2873747758	2870408963	0	0.00334	0.003266	0.000282	145.617	18287673	0.905316	0	0.500489	0.031903	2941507641	2940891459		1192057601	401275711	504598276	842959871	0	0	0		0.405339	0.136447	0.17158	0.286634	0.541786	0.541672	0	0.605761	0.445504	0.351479	1.17097	100
ypa405-5-L	SAR	female	5	7.8	left	24	26542504	26542504	1	3347	26542504	1	3764682118	25771282	3669809618	3659546071	0	0.003955	0.00383	0.000288	141.866	23733111	0.894155	0	0.495495	0.047122	3765469691	3764682118		1197198908	492691775	839406859	1235384576	0	0	0		0.318008	0.130872	0.222969	0.328151	0.44888	0.448786	0	0.475513	0.415341	0.481495	0.770002	100
ypa405-5-R	SAR	female	5	8.5	right	24	16805702	16805702	1	2261	16805702	1	2431049362	16324436	2368344715	2364088851	0	0.003643	0.003523	0.000255	144.682	14759401	0.878238	0	0.494379	0.049494	2431485373	2431049362		889563916	333364231	443924010	764197205	0	0	0		0.365918	0.137128	0.182606	0.314349	0.503045	0.502955	0	0.48235	0.472601	0.443714	0.976371	100
ypa405-6-L	PS	female	5	8.3	left	24	29695103	29695103	1	3176	29695103	1	4217043424	28969544	4128677629	4116990341	0	0.003479	0.003393	0.00027	142.038	27078546	0.911886	0	0.498496	0.03813	4217835811	4217043424		1419588845	535022481	929975540	1332456558	0	0	0		0.336631	0.126871	0.220528	0.315969	0.463503	0.463416	0	0.453885	0.429971	0.424056	0.909704	100
ypa405-6-R	PS	female	5	8.7	right	24	17700546	17700546	1	2138	17700546	1	2499584004	17253812	2444869970	2437086401	0	0.003732	0.00362	0.000254	141.24	15986818	0.903182	0	0.495902	0.041768	2500022312	2499584004		903120398	321819968	486235356	788408282	0	0	0		0.361308	0.128749	0.194527	0.315416	0.490058	0.489972	0	0.469674	0.453266	0.459318	0.899698	100
ypa405-7-L	ASD	female	5	8.2	left	24	19945028	19945028	1	2393	19945028	1	2814512200	19412025	2749770361	2741004793	0	0.003837	0.003717	0.000272	141.142	17990868	0.902023	0	0.495445	0.04418	2815078721	2814512200		940026744	378530480	586105130	909849846	0	0	0		0.333993	0.134492	0.208244	0.323271	0.468485	0.468391	0	0.457653	0.46381	0.485316	0.862379	100
ypa405-7-R	ASD	female	5	8.5	right	24	22813732	22813732	1	3877	22813732	1	3298668258	21736629	3155147823	3150035126	0	0.004114	0.003948	0.000298	144.616	18735230	0.821226	0	0.491978	0.084814	3299232022	3298668258		1266304563	542113954	400213835	1090035906	0	0	0		0.383884	0.164343	0.121326	0.330447	0.548227	0.548133	0	0.448455	0.441916	0.474611	0.869519	100
ypa405-8-L	ARSP	female	5	7.6	left	24	45483130	45483130	1	6341	45483130	1	6443949661	44182023	6285591714	6267640268	0	0.003974	0.003842	0.000287	141.709	40356800	0.887292	0	0.494502	0.05048	6445346981	6443949661		2079029101	858956513	1377908699	2128055348	0	0	0		0.322633	0.133297	0.21383	0.330241	0.455929	0.45583	0	0.476492	0.412388	0.494482	0.763946	100
ypa405-8-R	ARSP	female	5	8.3	right	24	17265600	17265600	1	2133	17265600	1	2498602511	16625001	2414027672	2410259911	0	0.003914	0.003795	0.00032	144.746	14939757	0.86529	0	0.495487	0.059777	2499128166	2498602511		759173402	334132343	542723660	862573106	0	0	0		0.303839	0.133728	0.217211	0.345222	0.437567	0.437475	0	0.468385	0.411988	0.518696	0.782525	100
ypa405-9-L	SPCD	female	5	8.1	left	24	18945496	18945496	1	2386	18945496	1	2685341443	18378277	2615966764	2608365980	0	0.003848	0.003724	0.000281	141.768	16817165	0.88766	0	0.494708	0.051005	2685865304	2685341443		872325092	372807082	556820103	883389166	0	0	0		0.324847	0.13883	0.207355	0.328967	0.463677	0.463587	0	0.469537	0.435645	0.502128	0.794696	100
ypa405-9-R	SPCD	female	5	8.3	right	24	26258723	26258723	1	3430	26258723	1	3810870152	25376243	3693875021	3688449742	0	0.003804	0.003694	0.00032	145.158	22764461	0.866929	0	0.495418	0.05267	3811652892	3810870152		1174367740	498657552	835340604	1302504256	0	0	0		0.308163	0.130851	0.219199	0.341787	0.439014	0.438924	0	0.462914	0.399997	0.49314	0.76455	100
ypa406-10-L	SU	female	6	8	left	16	17255017	17255017	1	1394	17253623	0.999919	2498943212	16326408	2370792911	2366795768	0	0.004514	0.004142	0.000279	144.852	14467718	0.838532	0	0.48984	0.101136	2499422608	2498943212		981451715	404699316	307745898	805046283	0	0	0		0.392747	0.161948	0.12315	0.322155	0.554695	0.554588	0	0.465362	0.436375	0.457588	0.870391	100
ypa406-10-R	SU	female	6	8	right	16	23900768	23900768	1	2091	23900768	1	3396180831	23149009	3300295056	3291039239	0	0.003664	0.003465	0.000275	142.124	21780814	0.911302	0	0.496488	0.050363	3396884033	3396180831		1142386796	447879387	721028575	1084886073	0	0	0		0.336374	0.131877	0.212306	0.319443	0.468251	0.468154	0	0.464878	0.39693	0.468654	0.797762	100
ypa406-11-L	IPS	female	6	8.2	left	16	18623597	18623597	1	1816	18623597	1	2694503911	17807368	2584055538	2579431013	0	0.00403	0.003743	0.000266	144.71	16099998	0.864495	0	0.493182	0.078968	2695014855	2694503911		909451817	354539315	544116117	886396662	0	0	0		0.337521	0.131579	0.201936	0.328965	0.4691	0.469011	0	0.445641	0.440129	0.47934	0.854109	100
ypa406-11-R	IPS	female	6	8.1	right	16	20842134	20842134	1	1672	20842134	1	2926459049	20119286	2834687535	2824223533	0	0.003869	0.003631	0.000258	140.437	18924581	0.907996	0	0.496285	0.056559	2927016791	2926459049		1044840091	405175527	558022648	918420783	0	0	0		0.357032	0.138452	0.190682	0.313833	0.495485	0.49539	0	0.471865	0.400758	0.475796	0.80601	100
ypa406-12-L	LF	female	6	8.5	left	16	38896925	38896925	1	3471	38896925	1	5282387575	37185147	5083063712	5058380043	0	0.004069	0.003822	0.000269	135.831	34709918	0.892356	0	0.496025	0.06881	5283419424	5282387575		1769653065	703272754	1082324013	1727137743	0	0	0		0.33501	0.133135	0.204893	0.326962	0.468145	0.468054	0	0.431872	0.508172	0.516459	0.876976	100
ypa406-12-R	LF	female	6	8.3	right	16	20038531	20038531	1	1654	20038531	1	2791886064	19412634	2715839165	2705060249	0	0.003683	0.003494	0.000263	139.353	18402823	0.918372	0	0.4972	0.047972	2792431589	2791886064		977437867	365893339	566769659	881785199	0	0	0		0.350099	0.131056	0.203006	0.315839	0.481155	0.481061	0	0.465267	0.432464	0.458281	0.86633	100
ypa406-13-L	PEC	female	6	7.9	left	16	22039250	22039250	1	2050	22039250	1	3199874480	21265064	3095408832	3090344532	0	0.003713	0.003493	0.000269	145.219	19531027	0.886193	0	0.495612	0.057727	3200516049	3199874480		1096224564	425028445	646122409	1032499062	0	0	0		0.342584	0.132827	0.201921	0.322669	0.47541	0.475315	0	0.449063	0.487175	0.510485	0.846206	100
ypa406-13-R	PEC	female	6	8	right	16	22112507	22112507	1	1869	22112507	1	3097552036	21411814	3009782601	2998373795	0	0.003691	0.003489	0.000253	140.108	20140024	0.910798	0	0.49657	0.052033	3098139282	3097552036		1226875883	455626228	488261174	926788751	0	0	0		0.396079	0.147092	0.157628	0.2992	0.543172	0.543069	0	0.465635	0.427148	0.461476	0.859069	100
ypa406-14-L	AMG	female	6	7.3	left	16	18776623	18776623	1	1796	18776623	1	2726615468	18096917	2634629668	2630456903	0	0.003776	0.003547	0.000267	145.24	16558955	0.881892	0	0.495247	0.05935	2727120056	2726615468		932006456	378483393	534957347	881168272	0	0	0		0.341818	0.138811	0.196198	0.323173	0.480629	0.48054	0	0.46766	0.426413	0.486699	0.819161	100
ypa406-14-R	AMG	female	6	8.1	right	16	40010361	40010361	1	3666	40010361	1	5710176243	38712228	5544027332	5529089766	0	0.003681	0.00347	0.000285	142.748	36115772	0.90266	0	0.496017	0.053925	5711407580	5710176243		1894956304	739592194	1225585697	1850042048	0	0	0		0.331856	0.129522	0.214632	0.32399	0.461378	0.461278	0	0.45106	0.442895	0.463509	0.863655	100
ypa406-15-L	AG	female	6	7.7	left	16	18667157	18667157	1	1467	18667157	1	2700167733	17517693	2541431499	2537061639	0	0.004702	0.004268	0.000289	144.677	15364662	0.823085	0	0.487148	0.120193	2700705145	2700167733		1006617493	455789895	329899611	907860734	0	0	0		0.372798	0.168801	0.122177	0.336224	0.541599	0.541491	0	0.465712	0.421308	0.478039	0.805041	100
ypa406-15-R	AG	female	6	8	right	16	21812811	21812811	1	1886	21812811	1	3090897586	21090725	2998896260	2989070284	0	0.003872	0.003665	0.000282	141.731	19797582	0.907613	0	0.496285	0.05405	3091550014	3090897586		1001263024	394824710	686330198	1008479654	0	0	0		0.323939	0.127738	0.222049	0.326274	0.451677	0.451582	0	0.466017	0.434333	0.476886	0.832055	100
ypa406-16-L-2	LSTG	female	6	7.9	left	16	23012481	23012481	1	1870	23012481	1	3124585846	22165263	3025737235	3008639713	0	0.00417	0.003949	0.00028	135.805	20950682	0.910405	0	0.496621	0.058743	3125206566	3124585846		955268919	406025210	720673086	1042618631	0	0	0		0.305727	0.129945	0.230646	0.333682	0.435672	0.435585	0	0.53231	0.266366	0.513602	0.445824	100
ypa406-16-R	LSTG	female	6	8	right	16	23876905	23876905	1	2009	23876905	1	3341636207	23078447	3242312766	3230169550	0	0.003857	0.003655	0.000291	139.984	21695367	0.908634	0	0.49601	0.0538	3342373489	3341636207		1073119983	443735764	724701111	1100079349	0	0	0		0.321136	0.13279	0.21687	0.329204	0.453926	0.453826	0	0.481748	0.392259	0.49006	0.741648	100
ypa406-17-L	LSTG	female	6	8	left	16	46745719	46745719	1	4351	46745719	1	6604517418	45088786	6393266373	6374154760	0	0.003834	0.00362	0.000273	141.314	42014833	0.898795	0	0.496055	0.058654	6605845351	6604517418		2215176404	826398459	1415258096	2147684459	0	0	0		0.335403	0.125126	0.214286	0.325184	0.460529	0.460437	0	0.440882	0.45668	0.482255	0.860016	100
ypa406-17-R	LSTG	female	6	7.3	right	16	40946947	40946947	1	3716	40946947	1	5782412163	39543819	5604951920	5588284504	0	0.003901	0.00368	0.000299	141.25	37034806	0.904458	0	0.496113	0.059546	5783752541	5782412163		1843519307	744415448	1286416214	1908061194	0	0	0		0.318815	0.128738	0.222471	0.329977	0.447553	0.447449	0	0.470825	0.396939	0.495199	0.748009	100
ypa406-18-L	TPG	female	6	7.7	left	16	14784337	14784337	1	1407	14784337	1	2148723551	14241752	2074518040	2071369175	0	0.003871	0.003628	0.000265	145.366	13003523	0.879547	0	0.496665	0.0617	2149140995	2148723551		869592063	353115335	264052970	661963183	0	0	0		0.404702	0.164337	0.122888	0.308073	0.569039	0.568928	0	0.473875	0.426964	0.503395	0.78419	100
ypa406-18-R	TPG	female	6	7.8	right	16	20314989	20314989	1	1711	20314989	1	2887289035	19720342	2811623685	2802911078	0	0.003533	0.003353	0.000277	142.156	18617246	0.916429	0	0.496727	0.047085	2887892443	2887289035		970504825	380413374	610670527	925700309	0	0	0		0.33613	0.131755	0.211503	0.320612	0.467885	0.467787	0	0.464582	0.394675	0.459578	0.796309	100
ypa406-19-L	TPG	female	6	7.9	left	16	26857105	26857105	1	2753	26857105	1	3898429133	25970829	3779636824	3773692917	0	0.003761	0.003558	0.000274	145.184	23793842	0.885942	0	0.496151	0.054365	3899214330	3898429133		1317968124	498074124	824059381	1258327504	0	0	0		0.338077	0.127763	0.211382	0.322778	0.465839	0.465746	0	0.449001	0.446818	0.462826	0.882931	100
ypa406-19-R	TPG	female	6	7.7	right	16	27845527	27845527	1	2307	27845527	1	3908005177	26983865	3800328305	3786720419	0	0.003763	0.00357	0.000286	140.377	25480600	0.91507	0	0.496451	0.050074	3908857770	3908005177		1251640679	509002528	873675670	1273686300	0	0	0		0.320276	0.130246	0.223561	0.325917	0.450522	0.450424	0	0.465019	0.396425	0.47945	0.767207	100
ypa406-1-L	DLPFC	female	6	7.6	left	16	30461038	30461038	1	3017	30461038	1	4401770231	29090104	4218323400	4211040381	0	0.004022	0.003778	0.000317	144.538	26347161	0.864946	0	0.494629	0.07372	4402770045	4401770231		1335989499	565437441	998389726	1501953565	0	0	0		0.303512	0.128457	0.226816	0.341216	0.431969	0.431871	0	0.464774	0.392581	0.520658	0.69418	100
ypa406-1-R	DLPFC	female	6	6.4	right	16	17176130	17176130	1	1728	17176130	1	2375520435	15815568	2205509759	2197466425	0	0.004748	0.004305	0.000413	138.35	14541047	0.846585	0	0.487853	0.116043	2376324085	2375520435		519312915	346152179	628028151	882027190	0	0	0		0.21861	0.145716	0.264375	0.371299	0.364327	0.364203	0	0.814033	0.383929	0.700915	0.508532	100
ypa406-20-L	V1C	female	6	7	left	16	32452166	32452166	1	3007	32452166	1	4629126613	31307890	4480888844	4469944162	0	0.003813	0.003604	0.000304	142.678	29027041	0.894456	0	0.497073	0.054677	4630199253	4629126613		1543073764	636935732	952972979	1496144138	0	0	0		0.33334	0.137593	0.205865	0.323202	0.470933	0.470824	0	0.486577	0.392612	0.506765	0.710264	100
ypa406-20-R	V1C	female	6	7.5	right	16	25276016	25276016	1	2320	25276016	1	3601226028	24518741	3504926362	3494932669	0	0.00367	0.003497	0.000321	142.511	23239829	0.919442	0	0.497256	0.044836	3602120511	3601226028		1000427251	418136808	980731593	1201930376	0	0	0		0.277802	0.11611	0.272333	0.333756	0.393911	0.393814	0	0.499628	0.366154	0.484245	0.692451	100
ypa406-21-L	V2C	female	6	7.3	left	16	26926208	26926208	1	2433	26926208	1	3850525610	26160124	3751474055	3742163848	0	0.003549	0.003388	0.000292	143.036	24767169	0.919816	0	0.498026	0.040559	3851404530	3850525610		1251549979	484300581	875812331	1238862719	0	0	0		0.325034	0.125775	0.227453	0.321739	0.450809	0.450706	0	0.488406	0.424998	0.459846	0.83218	100
ypa406-21-R	V2C	female	6	7.1	right	16	41365998	41365998	1	3729	41365998	1	5880738296	40070180	5715806080	5699016774	0	0.003694	0.003505	0.000326	142.2	37894284	0.916073	0	0.496888	0.049085	5882233755	5880738296		1612368453	697804741	1581914690	1988650412	0	0	0		0.274178	0.118659	0.268999	0.338163	0.392837	0.392737	0	0.492695	0.348495	0.490943	0.667135	100
ypa406-22-L	V4C	female	6	7.8	left	16	28431382	28431382	1	2443	28431382	1	4069379630	27584123	3959521368	3949262858	0	0.003575	0.0034	0.000292	143.162	25902939	0.911069	0	0.497285	0.04669	4070280419	4069379630		1262443184	506004852	955142394	1345789200	0	0	0		0.31023	0.124344	0.234714	0.330711	0.434574	0.434478	0	0.453678	0.423379	0.499811	0.776307	100
ypa406-22-R	V4C	female	6	6.3	right	16	31864208	31864208	1	3415	31864208	1	4270288403	30776347	4140873050	4120425876	0	0.00406	0.003879	0.000301	134.045	28983938	0.909608	0	0.497354	0.051414	4271236501	4270288403		1094605802	499132803	1232498935	1444050863	0	0	0		0.256331	0.116885	0.288622	0.338162	0.373216	0.373133	0	0.527408	0.33578	0.564117	0.552681	100
ypa406-23-L	SFG	female	6	8.1	left	16	20829994	20829994	1	1947	20829994	1	2927861223	20024867	2826437876	2815919795	0	0.004063	0.003833	0.000258	140.585	18409862	0.883815	0	0.495148	0.061272	2928385825	2927861223		1031066050	389974366	582900069	923920738	0	0	0		0.352157	0.133194	0.199087	0.315562	0.485351	0.485264	0	0.475477	0.47074	0.46422	0.930015	100
ypa406-23-R	SFG	female	6	6.2	right	16	42412183	42412183	1	3856	42412183	1	5998903368	40535093	5759299287	5743696930	0	0.004263	0.004013	0.000324	141.477	37317259	0.879871	0	0.496905	0.071604	6000337165	5998903368		1788591358	753533813	1395218273	2061559924	0	0	0		0.298153	0.125612	0.232579	0.343656	0.423765	0.423664	0	0.48716	0.385124	0.53374	0.679765	100
ypa406-2-46-R	ACB	female	6	7.1	right	16	11479261	11479261	1	1124	11479261	1	1605098864	11017575	1547127993	1540696282	0	0.004513	0.004285	0.000276	139.855	10350117	0.901636	0	0.495654	0.05983	1605431787	1605098864		476738219	178651340	405250016	544459289	0	0	0		0.297015	0.111302	0.252477	0.339206	0.408317	0.408233	0	0.509401	0.436322	0.439953	0.965824	100
ypa406-24-L	CN	female	6	7.9	left	16	27462204	27462204	1	2304	27462204	1	3912868906	26036983	3721236411	3712226256	0	0.004473	0.004096	0.000262	142.509	23600225	0.859371	0	0.491579	0.096052	3913620193	3912868906		1622131414	646416956	458999468	1185321068	0	0	0		0.414563	0.165203	0.117305	0.302929	0.579766	0.579655	0	0.446772	0.43921	0.46364	0.843952	100
ypa406-24-R	CN	female	6	8.5	right	16	23803273	23803273	1	2220	23803273	1	3166822761	22457098	3002567573	2987214199	0	0.004808	0.004484	0.000261	133.063	20496477	0.861078	0	0.493332	0.099539	3167343426	3166822761		1214608370	456889783	493028452	1002296156	0	0	0		0.383542	0.144274	0.155686	0.316499	0.527816	0.527729	0	0.468068	0.499164	0.460525	0.984668	100
ypa406-25-L	PTM	female	6	8.3	left	16	85191730	85191730	1	7455	85191730	1	12156699099	81767823	11710705102	11682982236	0	0.004027	0.003775	0.000279	142.727	74773441	0.877708	0	0.495014	0.069269	12159155237	12156699099		4032306651	1492564165	2628753577	4003074706	0	0	0		0.331694	0.122777	0.216239	0.32929	0.454471	0.454379	0	0.436846	0.46504	0.469334	0.904403	100
ypa406-25-R	PTM	female	6	7.9	right	16	26188444	26188444	1	2272	26188444	1	3694318485	25025164	3545656327	3534768630	0	0.004127	0.003851	0.000269	141.094	22932124	0.875658	0	0.493643	0.079585	3695027909	3694318485		1297693045	511702593	683140245	1201782602	0	0	0		0.351267	0.138511	0.184916	0.325306	0.489778	0.489684	0	0.448739	0.418563	0.491415	0.786163	100
ypa406-26-L	GP	female	6	7.9	left	16	17761368	17761368	1	1609	17761368	1	2516046766	16921793	2407960845	2399888721	0	0.00459	0.004307	0.00028	141.687	15300466	0.861446	0	0.494997	0.080364	2516559163	2516046766		834244586	335482748	530017982	816301450	0	0	0		0.33157	0.133337	0.210655	0.324438	0.464907	0.464812	0	0.489355	0.475169	0.466723	0.959727	100
ypa406-26-R	GP	female	6	8.1	right	16	15742490	15742490	1	1626	15742490	1	2185531547	15055894	2099908015	2093309442	0	0.004411	0.004148	0.000274	138.858	13712488	0.871049	0	0.496092	0.076824	2185978379	2185531547		749697894	291304154	456388243	688141256	0	0	0		0.343028	0.133288	0.208823	0.314862	0.476315	0.476218	0	0.494183	0.425824	0.449598	0.865708	100
ypa406-27-L	AMY	female	6	7.8	left	16	20798881	20798881	1	1731	20798881	1	2933659424	19852317	2812382712	2803394959	0	0.004067	0.003839	0.000272	141.075	18293365	0.879536	0	0.495087	0.072315	2934200008	2933659424		1052152065	410167333	513541769	957798257	0	0	0		0.358648	0.139814	0.175052	0.326486	0.498463	0.498371	0	0.458705	0.426803	0.508847	0.788738	100
ypa406-27-R	AMY	female	6	8.3	right	16	18683547	18683547	1	1732	18683547	1	2639127298	17930818	2543745211	2535477641	0	0.004098	0.003842	0.000291	141.284	16515051	0.883936	0	0.494534	0.072142	2639694274	2639127298		836884672	348162222	568059932	886020472	0	0	0		0.317107	0.131923	0.215245	0.335725	0.44903	0.448933	0	0.460478	0.446397	0.502787	0.813644	100
ypa406-28-L	HIP	female	6	8	left	16	36354635	36354635	1	3064	36354635	1	5037238101	34635359	4819387135	4798574016	0	0.004289	0.003969	0.000233	138.581	31947910	0.878785	0	0.493476	0.08144	5038057013	5037238101		2251404489	849464648	476175273	1460193691	0	0	0		0.446952	0.168637	0.094531	0.28988	0.615589	0.615489	0	0.444448	0.461677	0.495767	0.86153	100
ypa406-28-R	HIP	female	6	7.6	right	16	20577606	20577606	1	1579	20577606	1	2903376134	19486160	2760433971	2751485531	0	0.004487	0.004125	0.000261	141.12	17589383	0.854783	0	0.490475	0.103397	2903911931	2903376134		1207582419	489665352	289297737	916830626	0	0	0		0.415924	0.168654	0.099642	0.315781	0.584577	0.584469	0	0.46528	0.389685	0.454667	0.788007	100
ypa406-2-L	VLPFC	female	6	8	left	16	19590567	19590567	1	1645	19590567	1	2741241799	18681701	2625195919	2615322159	0	0.004606	0.004314	0.000275	139.954	17004464	0.867992	0	0.492325	0.080061	2741782977	2741241799		949731169	387231949	499994005	904284676	0	0	0		0.34646	0.141262	0.182397	0.329881	0.487722	0.487625	0	0.500558	0.421838	0.455157	0.853138	100
ypa406-2-R	VLPFC	female	6	8.1	right	16	16348614	16348614	1	1478	16348614	1	2268731988	14430642	2021485360	2014274009	0	0.005256	0.004627	0.000326	138.807	13342965	0.816153	0	0.481552	0.175228	2269305832	2268731988		614518791	389584512	418256650	846372035	0	0	0		0.270864	0.171719	0.184357	0.37306	0.442583	0.442472	0	0.696718	0.650588	0.561271	1.03151	100
ypa406-31-L	CGS	female	6	7.4	left	16	73927733	73927733	1	6738	73927733	1	10367923392	71223627	10028909414	9989767158	0	0.004879	0.004666	0.000265	140.271	64806020	0.876613	0	0.495187	0.059134	10369940407	10367923392		3393476368	1282699381	2328385275	3363362368	0	0	0		0.327305	0.123718	0.224576	0.324401	0.451023	0.450936	0	0.441088	0.46216	0.520578	0.81878	100
ypa406-31-R	CGS	female	6	8.3	right	16	20665864	20665864	1	1776	20665864	1	2816181847	19961844	2733287223	2721570012	0	0.00369	0.003503	0.000257	136.298	18750501	0.907318	0	0.496528	0.057126	2816708318	2816181847		1000409796	376086889	553933883	885751279	0	0	0		0.355236	0.133545	0.196697	0.314522	0.488781	0.48869	0	0.45474	0.40718	0.471092	0.807519	100
ypa406-32-L	TH	female	6	7.4	left	16	19864325	19864325	1	1804	19864325	1	2812528170	18964597	2696889775	2688155220	0	0.004338	0.004066	0.000276	141.616	17220818	0.866922	0	0.494224	0.073306	2813098664	2812528170		958714819	391717543	557662344	904433464	0	0	0		0.340873	0.139276	0.198278	0.321573	0.480149	0.480052	0	0.481249	0.477171	0.481388	0.865767	100
ypa406-33-L	HTH	female	6	7.7	left	16	25525564	25525564	1	2222	25525564	1	3536619466	24356207	3392460861	3378792601	0	0.004525	0.004284	0.000272	138.58	22373661	0.87652	0	0.495865	0.074834	3537328912	3536619466		1174642917	474945179	750066805	1136964565	0	0	0		0.332137	0.134294	0.212086	0.321483	0.466431	0.466337	0	0.459645	0.411129	0.507718	0.771261	100
ypa406-34-L	SC	female	6	7.7	left	16	19021189	19021189	1	1774	19021189	1	2690513112	18141074	2578389604	2569907750	0	0.004495	0.004225	0.000289	141.478	16384990	0.861407	0	0.49451	0.07675	2691082944	2690513112		822717696	334252448	630943691	902599277	0	0	0		0.305785	0.124234	0.234507	0.335475	0.430018	0.429927	0	0.490763	0.461084	0.478973	0.935352	100
ypa406-34-R	SC	female	6	8.4	right	16	15691574	15691574	1	1542	15691574	1	2178622396	15108530	2106513959	2099714012	0	0.004204	0.003979	0.000263	138.867	13786823	0.878613	0	0.496919	0.064867	2179038052	2178622396		783392597	275022373	426803110	693404316	0	0	0		0.359582	0.126237	0.195905	0.318277	0.485818	0.485726	0	0.483023	0.466436	0.430319	0.991645	100
ypa406-35-L	IC	female	6	8.2	left	16	43147235	43147235	1	4707	43147235	1	5938845008	35318976	4920199510	4905408279	0	0.007222	0.006345	0.000329	137.676	27883990	0.646252	0	0.457541	0.363046	5940356896	5938845008		1642909842	1026247592	898671851	2371015723	0	0	0		0.276638	0.172803	0.151321	0.399239	0.44944	0.449326	0	0.672892	0.804224	0.524309	1.43869	100
ypa406-35-R	IC	female	6	7	right	16	19979708	19979708	1	1631	19979708	1	2800101442	19237057	2707751851	2698198381	0	0.003877	0.003654	0.000272	140.176	17857501	0.893782	0	0.494647	0.06511	2800679571	2800101442		955892800	370307742	579867547	894033353	0	0	0		0.341378	0.132248	0.207088	0.319286	0.473626	0.473528	0	0.463599	0.401844	0.481378	0.764973	100
ypa406-37-L	pons	female	6	8.1	left	16	16030008	16030008	1	1360	16030008	1	2223229380	13977759	1959449939	1953079851	0	0.005549	0.004916	0.000283	138.722	12904009	0.804991	0	0.48444	0.185904	2223707038	2223229380		698465874	399548789	314164423	811050294	0	0	0		0.314167	0.179716	0.14131	0.364807	0.493883	0.493777	0	0.683115	0.708994	0.531794	1.16058	100
ypa406-38-L	cerebellar cortex	female	6	8	left	16	27773433	27773433	1	2425	27773433	1	3928326002	26873231	3813566093	3801260759	0	0.003747	0.003549	0.000226	141.466	25122648	0.904557	0	0.49785	0.051962	3928986233	3928326002		1614343455	536797085	655216948	1121968514	0	0	0		0.410949	0.136648	0.166793	0.28561	0.547597	0.547505	0	0.450386	0.496852	0.452287	1.02034	100
ypa406-38-R	cerebellar cortex	female	6	7.2	right	16	22352749	22352749	1	2109	22352749	1	3152261538	21727860	3076280565	3066616992	0	0.003552	0.003412	0.000274	141.053	20431977	0.91407	0	0.497681	0.042733	3152915237	3152261538		950343012	336262009	880980924	984675593	0	0	0		0.30148	0.106673	0.279476	0.312371	0.408153	0.408068	0	0.459725	0.399617	0.49167	0.748256	100
ypa406-39-L	CV	female	6	8.1	left	16	25034835	25034835	1	2239	25034835	1	3551360818	24313343	3459852706	3448931200	0	0.003645	0.003477	0.000238	141.882	22772478	0.909632	0	0.498022	0.045688	3551990680	3551360818		1406987677	481424095	629640222	1033308824	0	0	0		0.396183	0.13556	0.177295	0.290961	0.531743	0.531649	0	0.440905	0.481975	0.465011	0.946879	100
ypa406-3-L	ASPD	female	6	8.1	left	16	30281266	30281266	1	2742	30281266	1	4244881698	29199505	4110424777	4096320598	0	0.003718	0.003525	0.000277	140.21	27367871	0.903789	0	0.496451	0.056553	4245742064	4244881698		1375919785	537053349	954465161	1377443403	0	0	0		0.324136	0.126518	0.224851	0.324495	0.450654	0.450563	0	0.452195	0.431852	0.507396	0.788937	100
ypa406-3-R	ASPD	female	6	7.8	right	16	20207281	20207281	1	1770	20207281	1	2806258238	18021030	2524553603	2515491281	0	0.005274	0.00461	0.000326	138.909	16414365	0.8123	0	0.477351	0.163987	2806967436	2806258238		749993033	505650201	502139840	1048475164	0	0	0		0.267257	0.180187	0.178936	0.37362	0.447444	0.447331	0	0.723063	0.583181	0.587363	0.885219	100
ypa406-40_R	PG	female	6	7.1	right	16	23800370	23800370	1	2084	23800370	1	3368219408	23256229	3302334004	3291473958	0	0.00345	0.003355	0.000242	141.545	22073561	0.927446	0	0.499552	0.031804	3368831205	3368219408		1242153989	399216998	755845617	971002804	0	0	0		0.368787	0.118525	0.224405	0.288284	0.487311	0.487223	0	0.463526	0.494291	0.432233	1.04857	100
ypa406-41_R	HYP	female	6	7.1	right	16	24289634	24289634	1	1952	24289634	1	3443769416	23523882	3347326079	3336584579	0	0.003635	0.003476	0.000213	141.802	22276318	0.917112	0	0.498497	0.048747	3444324134	3443769416		1645368673	469493691	490567117	838339935	0	0	0		0.477781	0.136331	0.142451	0.243437	0.614113	0.614014	0	0.461666	0.532633	0.414211	1.16642	100
ypa406-42-L	VMPFC	female	6	7.9	left	16	15358275	15358275	1	1441	15358275	1	2224416956	14610589	2123739772	2120213466	0	0.003929	0.003677	0.000296	144.863	13218500	0.860676	0	0.493725	0.073336	2224850889	2224416956		690814193	301218782	461917682	770466299	0	0	0		0.31056	0.135415	0.207658	0.346368	0.445974	0.445887	0	0.462093	0.457265	0.501716	0.829111	100
ypa406-42-R	VMPFC	female	6	7.3	right	16	27090012	27090012	1	2353	27090012	1	3829524119	25062972	3561789018	3551783942	0	0.004317	0.003877	0.000307	141.396	23424649	0.864697	0	0.491563	0.112339	3830423542	3829524119		1081249464	566269686	802303590	1379701379	0	0	0		0.282346	0.147869	0.209505	0.36028	0.430215	0.430114	0	0.58772	0.594445	0.59839	0.91265	100
ypa406-43-L	AIC	female	6	7.6	left	16	16811595	16811595	1	1657	16811595	1	2437578765	16175382	2351672380	2347805264	0	0.003919	0.003692	0.000287	145.023	14761810	0.878073	0	0.495247	0.063445	2438065873	2437578765		812193865	329593825	489741475	806049600	0	0	0		0.333197	0.135214	0.200913	0.330676	0.468411	0.468317	0	0.469955	0.43669	0.486545	0.863908	100
ypa406-43-R	AIC	female	6	8	right	16	22288990	22288990	1	2050	22288990	1	3162658317	19279018	2755423131	2748995734	0	0.00534	0.004625	0.000325	141.929	17662744	0.792443	0	0.482135	0.206505	3163448904	3162658317		881855618	561212672	506515078	1213074949	0	0	0		0.278834	0.17745	0.160155	0.383562	0.456283	0.456169	0	0.695013	0.746356	0.520711	1.22218	100
ypa406-44-L	PIC	female	6	9	left	16	16085694	16085694	1	1552	16085694	1	2335148851	15506159	2256927915	2253316559	0	0.003836	0.003612	0.000269	145.197	14168261	0.880799	0	0.49531	0.061092	2335598677	2335148851		807754236	303744822	465648564	758001229	0	0	0		0.345911	0.130075	0.199409	0.324605	0.475986	0.475895	0	0.46538	0.433204	0.460127	0.925156	100
ypa406-45-L	OFC	female	6	7.3	left	16	19034701	19034701	1	1820	19034701	1	2712051338	18336065	2621006322	2614325859	0	0.004104	0.003875	0.000289	142.51	16872557	0.88641	0	0.495771	0.06048	2712631997	2712051338		861385316	373808248	560950789	915906985	0	0	0		0.317614	0.137832	0.206836	0.337717	0.455446	0.455349	0	0.500552	0.396199	0.536643	0.675784	100
ypa406-45-R	OFC	female	6	7.5	right	16	16549273	16549273	1	1346	16549273	1	2353819074	14582434	2086498846	2081554907	0	0.00513	0.004457	0.000337	142.269	13556030	0.819131	0	0.481078	0.17372	2354450771	2353819074		663172634	418554107	407012485	865079848	0	0	0		0.281743	0.177819	0.172916	0.367522	0.459562	0.459439	0	0.731018	0.569529	0.586185	0.89426	100
ypa406-46-L	ACB	female	6	7.3	left	16	66167928	66167928	1	5918	66167928	1	8705296341	62296837	8266433538	8215690235	0	0.00476	0.004412	0.00027	131.589	57479998	0.868699	0	0.493192	0.100609	8706974871	8705296341		3429768033	1351354441	1212310340	2711863527	0	0	0		0.393986	0.155234	0.139261	0.311519	0.54922	0.549114	0	0.445095	0.458806	0.538341	0.794605	100
ypa406-46-R	ACB	female	6	7.3	right	16	16614094	16614094	1	1655	16614094	1	2281736474	15938899	2200145980	2189512932	0	0.004537	0.004303	0.000278	137.366	14936158	0.899005	0	0.495871	0.064312	2282213776	2281736474		669154738	248828030	591403144	772350562	0	0	0		0.293266	0.109052	0.25919	0.338492	0.402318	0.402233	0	0.493466	0.43839	0.445837	0.911307	100
ypa406-47-R	CC	female	6	8.9	right	16	23905182	23905182	1	2353	23905182	1	3222073012	23181251	3136280897	3121459131	0	0.003674	0.003532	0.000257	134.811	21920087	0.91696	0	0.500932	0.046532	3222687881	3222073012		1129181386	405076989	747063014	940751623	0	0	0		0.350452	0.125719	0.231858	0.291971	0.476171	0.47608	0	0.47251	0.499849	0.419259	1.06025	100
ypa406-48-L	VTA	female	6	6.9	left	16	29125780	29125780	1	2315	29125780	1	4112839386	27676113	3922874292	3910799183	0	0.004762	0.004433	0.000251	141.235	24950554	0.856648	0	0.492866	0.084939	4113577352	4112839386		1687667816	663167303	499766466	1262237801	0	0	0		0.410341	0.161243	0.121514	0.306902	0.571584	0.571482	0	0.46948	0.403232	0.491072	0.744672	100
ypa406-49-L	OB	female	6	7.9	left	16	22827992	22827992	1	2000	22827992	1	3202123315	22030145	3100120187	3088520636	0	0.003629	0.0034	0.000214	140.294	20729537	0.908075	0	0.497209	0.056578	3202635923	3202123315		1497395867	484629968	363047334	857050146	0	0	0		0.467626	0.151346	0.113377	0.267651	0.618972	0.618873	0	0.439059	0.522856	0.436482	1.09257	100
ypa406-4-L	PSPD	female	6	7.5	left	16	23912786	23912786	1	2157	23912786	1	3425278841	22729450	3268136394	3261195893	0	0.004035	0.003754	0.0003	143.27	20624668	0.862495	0	0.49154	0.077893	3425992352	3425278841		1169832203	512500818	612257689	1130688131	0	0	0		0.341529	0.149623	0.178747	0.330101	0.491152	0.49105	0	0.470798	0.408103	0.528334	0.713957	100
ypa406-4-R	PSPD	female	6	6.9	right	16	28620478	28620478	1	2581	28620478	1	4032730422	27476086	3888623326	3876881883	0	0.004117	0.003897	0.000312	140.937	25408421	0.887771	0	0.496612	0.065214	4033673457	4032730422		1196393546	525600160	938158057	1372578659	0	0	0		0.296671	0.130334	0.232636	0.34036	0.427004	0.426905	0	0.493639	0.377189	0.53754	0.640647	100
ypa406-53	MED	female	6	7.8	NA	16	14091766	14091766	1	1182	14091766	1	1950496748	12331014	1726223690	1720008018	0	0.005386	0.004755	0.000321	138.448	11002576	0.78078	0	0.475437	0.19232	1950976133	1950496748		540272419	357581911	331880356	720762062	0	0	0		0.276992	0.183329	0.170152	0.369527	0.460321	0.460208	0	0.69357	0.660027	0.557314	1.01395	100
ypa406-5-L	SAR	female	6	7.4	left	16	24628881	24628881	1	2284	24628881	1	3482865446	23474645	3335423867	3325898636	0	0.004026	0.003789	0.000315	141.445	21537921	0.874499	0	0.495556	0.070395	3483628405	3482865446		1042353286	461230034	784201684	1195080442	0	0	0		0.29928	0.132428	0.22516	0.343131	0.431709	0.431614	0	0.480002	0.397769	0.549493	0.685497	100
ypa406-5-R	SAR	female	6	6.6	right	16	18731102	18731102	1	1625	18731102	1	2603837350	17975672	2512064552	2502365474	0	0.004261	0.004028	0.000306	139.044	16634448	0.888066	0	0.495829	0.064182	2604439106	2603837350		789412093	352015810	583351154	879058293	0	0	0		0.303173	0.135191	0.224035	0.337601	0.438364	0.438262	0	0.49968	0.373262	0.537193	0.635848	100
ypa406-6-L	PS	female	6	8	left	16	17748191	17748191	1	1779	17748191	1	2576142527	17051546	2481715225	2477737663	0	0.0039	0.003645	0.000268	145.176	15496359	0.873123	0	0.494819	0.066626	2576615175	2576142527		861951985	355035690	515785746	843369106	0	0	0		0.33459	0.137817	0.200216	0.327377	0.472407	0.47232	0	0.477807	0.415274	0.477687	0.812742	100
ypa406-6-R	PS	female	6	8	right	16	26375594	26375594	1	2293	26375594	1	3744493286	25493604	3631492811	3621510332	0	0.003763	0.003557	0.00027	141.997	23910980	0.906557	0	0.496971	0.053604	3745250160	3744493286		1245632893	485659382	798655485	1214545526	0	0	0		0.332657	0.1297	0.213288	0.324355	0.462357	0.462263	0	0.449821	0.448233	0.487952	0.843991	100
ypa406-7-L	ASD	female	6	6.9	left	16	17215309	17215309	1	1732	17215309	1	2491931378	16521878	2398376965	2394362392	0	0.004179	0.003934	0.000298	144.783	15011121	0.871963	0	0.496024	0.063553	2492475779	2491931378		806374533	345855482	500688899	839012464	0	0	0		0.323594	0.13879	0.200924	0.336692	0.462384	0.462283	0	0.501637	0.387136	0.544954	0.686503	100
ypa406-7-R	ASD	female	6	6.9	right	16	15518031	15518031	1	1409	15518031	1	2157094029	13908396	1949036872	1942858116	0	0.004951	0.004387	0.000332	139.042	12922775	0.832759	0	0.484138	0.154623	2157654715	2157094029		568701473	368424483	406846791	813121282	0	0	0		0.263642	0.170797	0.188609	0.376952	0.434439	0.434326	0	0.713681	0.498151	0.658038	0.690077	100
ypa406-8-L	ARSP	female	6	7.4	left	16	14938515	14938515	1	1393	14938515	1	2167674326	14113191	2053449941	2050380450	0	0.004223	0.003863	0.000319	145.136	12674498	0.848444	0	0.490428	0.090298	2168118261	2167674326		830408726	356698777	265269989	715296834	0	0	0		0.383087	0.164554	0.122375	0.329984	0.547641	0.547529	0	0.519576	0.382568	0.417138	0.855441	100
ypa406-8-R	ARSP	female	6	7	right	16	13622869	13622869	1	1237	13622869	1	1906824914	11948455	1688375136	1683495054	0	0.005164	0.00449	0.000339	140.009	10938991	0.802987	0	0.479215	0.18464	1907320477	1906824914		491178810	333179781	344597408	737868915	0	0	0		0.25759	0.17473	0.180718	0.386962	0.43232	0.432208	0	0.745062	0.541478	0.618792	0.801401	100
ypa406-9-L	SPCD	female	6	8.1	left	16	16720048	16720048	1	1503	16720048	1	2428301465	16091779	2342803204	2339070330	0	0.003861	0.003614	0.000259	145.26	14723730	0.880603	0	0.494822	0.063416	2428747727	2428301465		868365664	317109694	467160762	775665345	0	0	0		0.357602	0.130589	0.192382	0.319427	0.488191	0.488101	0	0.457252	0.43237	0.464881	0.836954	100
ypa406-9-R	SPCD	female	6	7.1	right	16	28131363	28131363	1	2936	28131363	1	3950283942	25743398	3636090032	3626055003	0	0.004891	0.0043	0.000396	140.469	23623374	0.839752	0	0.48322	0.133341	3951582180	3950283942		967839325	611240648	920615459	1450588510	0	0	0		0.245005	0.154733	0.23305	0.367211	0.399738	0.399607	0	0.773675	0.482279	0.666127	0.654661	100
ypa407-10-L	SU	female	7	8	left	17	20428148	20428148	1	2057	20428148	1	2831596717	19607287	2733154510	2722043619	0	0.004254	0.004118	0.000286	138.639	18115361	0.886784	0	0.493804	0.063349	2832139178	2831596717		901708257	391082120	584635214	954171126	0	0	0		0.318445	0.138114	0.206468	0.336973	0.456559	0.456471	0	0.467696	0.392376	0.483291	0.734602	100
ypa407-10-R	SU	female	7	7.4	right	17	21786478	21786478	1	2393	21786478	1	2994649729	21060271	2910610945	2895891579	0	0.004124	0.00398	0.000273	137.482	19450285	0.892769	0	0.495009	0.062887	2995249159	2994649729		969728417	407477466	634174193	983269653	0	0	0		0.32382	0.136068	0.211769	0.328342	0.459889	0.459797	0	0.464493	0.42723	0.488274	0.76841	100
ypa407-11-L	IPS	female	7	7.4	left	17	25237871	25237871	1	2501	25237871	1	3405800551	24338113	3307464285	3290340231	0	0.00407	0.003949	0.000273	134.974	22820567	0.904219	0	0.495461	0.056245	3406454030	3405800551		1070556072	449903892	755668108	1129672479	0	0	0		0.314333	0.132099	0.221877	0.331691	0.446432	0.446347	0	0.485238	0.378647	0.493008	0.683644	100
ypa407-11-R	IPS	female	7	7.1	right	17	19549516	19549516	1	2092	19549516	1	2675584370	18931199	2604801468	2590949914	0	0.004061	0.003928	0.000277	136.891	17572091	0.89885	0	0.495888	0.060929	2676144765	2675584370		847464096	354773913	595195560	878150801	0	0	0		0.31674	0.132597	0.222454	0.328209	0.449337	0.449243	0	0.465774	0.387999	0.509881	0.716799	100
ypa407-12-L	LF	female	7	6.7	left	17	21914036	21914036	1	2495	21914036	1	3022362239	21182726	2936621270	2924448832	0	0.004416	0.004272	0.000292	137.95	19579455	0.893466	0	0.494363	0.058016	3023033321	3022362239		877783994	389439279	727095504	1028043462	0	0	0		0.29043	0.128853	0.240572	0.340146	0.419282	0.419189	0	0.526164	0.329735	0.545664	0.568377	100
ypa407-12-R	LF	female	7	7.8	right	17	19954989	19954989	1	2137	19954989	1	2752904461	19280503	2672975940	2659732584	0	0.004212	0.004065	0.000277	137.984	17729036	0.888451	0	0.493447	0.066108	2753475890	2752904461		938897699	411798566	502230563	899977633	0	0	0		0.341057	0.149587	0.182437	0.326919	0.490644	0.490542	0	0.473639	0.397286	0.507672	0.730777	100
ypa407-13-L	PEC	female	7	7.3	left	17	26947861	26947861	1	2946	26947861	1	3743965143	26131742	3646905035	3632586731	0	0.004369	0.004235	0.00029	138.964	24280458	0.901016	0	0.494566	0.050649	3744772569	3743965143		1132680592	478331983	877535289	1255417279	0	0	0		0.302535	0.127761	0.234387	0.335318	0.430296	0.430203	0	0.497309	0.394335	0.533987	0.691647	100
ypa407-13-R	PEC	female	7	8.3	right	17	26609783	26609783	1	2888	26609783	1	3692245416	25874238	3605640019	3588937677	0	0.00375	0.00363	0.000251	138.78	24137023	0.907073	0	0.496322	0.047483	3692915492	3692245416		1272034481	498119485	741453650	1180637800	0	0	0		0.344515	0.13491	0.200814	0.319761	0.479425	0.479338	0	0.449015	0.427681	0.484507	0.82986	100
ypa407-14-L	AMG	female	7	8.1	left	17	17262137	17262137	1	1812	17262137	1	2388552123	16771674	2330711281	2320789420	0	0.004184	0.004062	0.000284	138.396	15689141	0.908876	0	0.495645	0.046472	2389006096	2388552123		779747026	303471761	525826688	779506648	0	0	0		0.326452	0.127053	0.220145	0.326351	0.453504	0.453418	0	0.469333	0.42453	0.474239	0.821872	100
ypa407-14-R	AMG	female	7	6.8	right	17	20618997	20618997	1	2445	20618997	1	2821609376	19938921	2743769062	2729382838	0	0.0042	0.004054	0.000291	136.875	18448446	0.894731	0	0.495646	0.061833	2822235485	2821609376		822767736	361237673	677657943	959946024	0	0	0		0.291595	0.128025	0.240167	0.340212	0.419621	0.419528	0	0.476198	0.403536	0.541941	0.700694	100
ypa407-15-L	AG	female	7	7	left	17	113869672	113869672	1	12844	113856828	0.999887	14513659228	109124999	14018000117	13933621876	0	0.004572	0.004368	0.000321	127.489	101178503	0.888647	0	0.494424	0.08188	14517179120	14513659228		3910867705	1734490346	3768196687	5100104490	0	0	0		0.269461	0.119507	0.259631	0.3514	0.388969	0.388874	0	0.477854	0.363412	0.54975	0.639203	100
ypa407-15-R	AG	female	7	6.8	right	17	43908115	43908115	1	4535	43908115	1	6029292275	42490967	5866206583	5836360269	0	0.004017	0.003874	0.000294	137.348	39446240	0.898382	0	0.495439	0.059492	6030673708	6029292275		1858026313	791944677	1378184729	2001136556	0	0	0		0.308167	0.13135	0.228582	0.331902	0.439516	0.439415	0	0.463333	0.406829	0.522393	0.703779	100
ypa407-16-L	LSTG	female	7	8.3	left	17	21674006	21674006	1	2217	21674006	1	3001612246	21053496	2928074430	2915763941	0	0.004134	0.004021	0.000269	138.515	19638672	0.906093	0	0.495593	0.047103	3002175221	3001612246		982194451	391268976	639252439	988896380	0	0	0		0.327222	0.130353	0.21297	0.329455	0.457575	0.457489	0	0.471098	0.417604	0.481457	0.814656	100
ypa407-16-R	LSTG	female	7	8.3	right	17	21963975	21963975	1	2252	21963975	1	2986493450	21275777	2909006050	2892345441	0	0.003883	0.003747	0.000257	135.998	19854246	0.903946	0	0.495982	0.058534	2987051351	2986493450		1026085030	401470393	589263916	969674111	0	0	0		0.343575	0.134429	0.19731	0.324687	0.478004	0.477915	0	0.435906	0.45463	0.478339	0.884028	100
ypa407-17-L	LSTG	female	7	7.8	left	17	18311615	18311615	1	1865	18311615	1	2519710244	17795617	2459767936	2448139068	0	0.003953	0.003843	0.000276	137.629	16628470	0.908083	0	0.495404	0.046494	2520210589	2519710244		822467484	326970074	546327308	823945378	0	0	0		0.326414	0.129765	0.216821	0.327	0.456178	0.456088	0	0.48197	0.415395	0.472499	0.788122	100
ypa407-17-R	LSTG	female	7	7.2	right	17	32303291	32303291	1	3768	32303291	1	4370190345	31152735	4241207958	4218102485	0	0.004258	0.004097	0.000303	135.318	28777386	0.89085	0	0.494244	0.069401	4371204881	4370190345		1259229283	574478738	1019828131	1516654193	0	0	0		0.288141	0.131454	0.23336	0.347045	0.419595	0.419497	0	0.47541	0.408476	0.565455	0.675403	100
ypa407-18-L	TPG	female	7	8.4	left	17	26646949	26646949	1	2662	26646949	1	3625095842	25846429	3535202172	3517819528	0	0.004028	0.003901	0.000271	136.069	24331599	0.91311	0	0.495966	0.048377	3625812365	3625095842		1191767011	491876721	759852668	1181599442	0	0	0		0.328755	0.135687	0.209609	0.32595	0.464441	0.464349	0	0.45969	0.423187	0.484043	0.851356	100
ypa407-18-R	TPG	female	7	7	right	17	46286641	46286641	1	5257	46286641	1	6448559372	44860173	6280456178	6257236052	0	0.003963	0.003835	0.000283	139.348	41374481	0.893875	0	0.495196	0.0565	6449929605	6448559372		2088673650	864273620	1372790019	2122822083	0	0	0		0.323898	0.134026	0.212883	0.329193	0.457924	0.457826	0	0.452387	0.407996	0.502171	0.758268	100
ypa407-19-L	TPG	female	7	6	left	17	29541178	29541178	1	3718	29541178	1	3947436336	28643830	3844115462	3824794884	0	0.004025	0.00391	0.000277	133.652	26612090	0.900847	0	0.496185	0.051622	3948228474	3947436336		1178686132	509550299	949753918	1309445987	0	0	0		0.298595	0.129084	0.2406	0.331721	0.427679	0.427593	0	0.508881	0.374794	0.549318	0.625701	100
ypa407-19-R	TPG	female	7	7.3	right	17	25813525	25813525	1	2649	25813525	1	3542202175	24998690	3453546726	3435884623	0	0.003887	0.003755	0.000276	137.252	23349825	0.904558	0	0.496362	0.051731	3542945047	3542202175		1158883891	459365220	783844954	1140108110	0	0	0		0.327165	0.129684	0.221287	0.321864	0.456848	0.456753	0	0.448868	0.423977	0.49209	0.77856	100
ypa407-1-L	DLPFC	female	7	8	left	17	20587200	20587200	1	2186	20587200	1	2931063080	20019676	2860352355	2852220449	0	0.003625	0.003502	0.000274	142.402	18577560	0.902384	0	0.494996	0.047868	2931651436	2931063080		971765486	390284757	612670953	956341884	0	0	0		0.33154	0.133155	0.209027	0.326278	0.464695	0.464602	0	0.460538	0.417262	0.481407	0.797787	100
ypa407-1-R	DLPFC	female	7	7.4	right	17	23475034	23475034	1	2670	23475034	1	3236169554	22726277	3148903362	3133370430	0	0.004188	0.004045	0.000264	137.882	20925535	0.891395	0	0.49452	0.05782	3236781318	3236169554		1080534445	428309898	660872411	1066452800	0	0	0		0.333893	0.132351	0.204214	0.329542	0.466244	0.466156	0	0.450085	0.436053	0.466115	0.870954	100
ypa407-20-L	V1C	female	7	8.3	left	17	21369817	21369817	1	2025	21369817	1	2981465802	20827207	2916407020	2905021784	0	0.003918	0.003815	0.000268	139.545	19604031	0.91737	0	0.496567	0.040916	2982052058	2981465802		954065413	368037641	701618815	957743933	0	0	0		0.319999	0.123442	0.235327	0.321233	0.443441	0.443353	0	0.446812	0.425442	0.468759	0.843387	100
ypa407-20-R	V1C	female	7	6.6	right	17	28806220	28806220	1	3155	28806220	1	3894629364	27860697	3789315522	3767363726	0	0.003997	0.003854	0.000289	135.231	26044093	0.904114	0	0.495826	0.059439	3895488383	3894629364		1149791963	473729270	982213279	1288894852	0	0	0		0.295225	0.121637	0.252197	0.330942	0.416862	0.41677	0	0.462876	0.413884	0.516517	0.739972	100
ypa407-21-L	V2C	female	7	7.9	left	17	33289421	33289421	1	3399	33289421	1	4662118442	32435420	4559051268	4541932373	0	0.003746	0.003641	0.000275	140.076	30405468	0.913367	0	0.496243	0.040666	4663063348	4662118442		1491644399	570850226	1099250834	1500372983	0	0	0		0.31995	0.122444	0.235784	0.321822	0.442394	0.442305	0	0.455387	0.430093	0.48364	0.825441	100
ypa407-21-R	V2C	female	7	7.1	right	17	26041246	26041246	1	2935	26041246	1	3537325802	25129777	3434600798	3414945979	0	0.004059	0.003909	0.000295	135.865	23392141	0.898273	0	0.495388	0.061626	3538090348	3537325802		981340054	432907290	917748076	1205330382	0	0	0		0.277424	0.122383	0.259447	0.340746	0.399807	0.399721	0	0.473607	0.384528	0.517262	0.699331	100
ypa407-22-L	V4C	female	7	7.4	left	17	30151770	30151770	1	3071	30151770	1	4151530492	29319429	4054528154	4036276791	0	0.003976	0.003861	0.000293	137.718	27595638	0.915224	0	0.496083	0.044309	4152431186	4151530492		1159887422	483707565	1121110042	1386825463	0	0	0		0.279388	0.116513	0.270047	0.334052	0.395901	0.395815	0	0.472988	0.391801	0.493034	0.725676	100
ypa407-23-L	SFG	female	7	8.1	left	17	18937205	18937205	1	1985	18937205	1	2680262111	18351771	2608107361	2599999130	0	0.003575	0.003444	0.000262	141.561	16955196	0.895338	0	0.495022	0.058809	2680772573	2680262111		916636362	375345916	511387472	876892361	0	0	0		0.341995	0.140041	0.190798	0.327167	0.482036	0.481944	0	0.438993	0.421988	0.476425	0.788681	100
ypa407-23-R	SFG	female	7	7	right	17	22363021	22363021	1	2536	22363021	1	3050882412	21548336	2956709293	2941426803	0	0.004357	0.004189	0.000289	136.454	19740142	0.882714	0	0.492917	0.07027	3051532098	3050882412		926454267	400915110	679812055	1043700980	0	0	0		0.303668	0.13141	0.222825	0.342098	0.435077	0.434985	0	0.486416	0.372333	0.528015	0.671782	100
ypa407-24-L	CN	female	7	8.1	left	17	24208498	24208498	1	2525	24208498	1	3339231345	23459016	3250860284	3236415382	0	0.004153	0.004023	0.000289	137.965	21869267	0.903371	0	0.494846	0.052719	3339934971	3339231345		1032015343	423232023	768381446	1115602533	0	0	0		0.309058	0.126745	0.230107	0.33409	0.435803	0.435711	0	0.463955	0.422501	0.474598	0.828388	100
ypa407-24-R	CN	female	7	7	right	17	23227020	23227020	1	2754	23227020	1	3146395500	22361120	3049390097	3032055568	0	0.004312	0.00415	0.000288	135.491	20570370	0.885622	0	0.493541	0.070896	3147055614	3146395500		952972231	382748808	737816903	1072857558	0	0	0		0.302877	0.121647	0.234496	0.34098	0.424524	0.424435	0	0.455535	0.426635	0.493293	0.817432	100
ypa407-25-L	PTM	female	7	8.2	left	17	23660540	23660540	1	2521	23660540	1	3285860541	22799381	3181494516	3169236268	0	0.004563	0.004405	0.000284	138.903	20890640	0.882932	0	0.49238	0.064636	3286518500	3285860541		1004264181	418771218	739079548	1123745594	0	0	0		0.305632	0.127446	0.224927	0.341994	0.433078	0.432992	0	0.462238	0.423748	0.480098	0.812046	100
ypa407-25-R	PTM	female	7	8.1	right	17	25505383	25505383	1	2686	25505383	1	3460006618	24595287	3357049972	3338280753	0	0.004051	0.003907	0.000281	135.685	22782376	0.893238	0	0.494294	0.065385	3460695261	3460006618		1080166726	446791558	780575354	1152472980	0	0	0		0.312186	0.12913	0.225599	0.333084	0.441317	0.441229	0	0.437101	0.458292	0.47863	0.861897	100
ypa407-26-L	GP	female	7	7.7	left	17	29397897	29397897	1	3026	29397897	1	4093021984	28412728	3973251792	3958157954	0	0.004325	0.004192	0.000273	139.256	26398301	0.897966	0	0.495064	0.05482	4093829879	4093021984		1347254334	545840371	904723744	1295203535	0	0	0		0.329159	0.133359	0.221041	0.316442	0.462518	0.462426	0	0.455446	0.444979	0.481917	0.867715	100
ypa407-26-R	GP	female	7	7.6	right	17	22487809	22487809	1	2489	22487809	1	3055760444	21634936	2958874724	2942460746	0	0.004276	0.004112	0.000271	135.911	20017505	0.890149	0	0.493454	0.069108	3056341288	3055760444		950160440	392068438	682698045	1030833521	0	0	0		0.310941	0.128305	0.223413	0.337341	0.439245	0.439162	0	0.46092	0.430493	0.497802	0.82105	100
ypa407-27-L	AMY	female	7	7.2	left	17	18879315	18879315	1	2659	18879315	1	2639065020	18160504	2550680886	2542189952	0	0.004359	0.004208	0.000265	139.812	16416069	0.869527	0	0.492726	0.068263	2639549090	2639065020		1025946829	402086604	364560558	846471029	0	0	0		0.388754	0.152359	0.13814	0.320747	0.541113	0.541014	0	0.456866	0.435309	0.483493	0.878683	100
ypa407-27-R	AMY	female	7	8.2	right	17	28443677	28443677	1	3261	28443677	1	3934409392	27534777	3828182136	3810957685	0	0.003866	0.003745	0.000261	138.349	25377819	0.892213	0	0.495028	0.055913	3935141225	3934409392		1361200800	538471412	773973623	1260763557	0	0	0		0.345973	0.136862	0.196719	0.320445	0.482835	0.482746	0	0.456691	0.458577	0.484373	0.87479	100
ypa407-28-L	HIP	female	7	6.6	left	17	17966452	17966452	1	2570	17966452	1	2454793695	16977892	2338601010	2328299053	0	0.004986	0.004831	0.000331	136.66	14953328	0.832292	0	0.491192	0.097674	2455288006	2454793695		826553153	385757593	368933453	873549496	0	0	0		0.33671	0.157145	0.150291	0.355855	0.493854	0.493755	0	0.494289	0.400367	0.501742	0.76275	100
ypa407-28-R	HIP	female	7	8.1	right	17	22842302	22842302	1	2525	22842302	1	3145713205	22101270	3060173343	3045899152	0	0.003817	0.003689	0.00026	137.739	20494015	0.897196	0	0.495258	0.057406	3146283620	3145713205		1069201484	417422865	635454803	1023634053	0	0	0		0.339892	0.132696	0.202007	0.325406	0.472587	0.472502	0	0.459085	0.450652	0.471283	0.893514	100
ypa407-2-L	VLPFC	female	7	7.6	left	17	23453842	23453842	1	2654	23453842	1	3249646254	22635819	3151638597	3138335330	0	0.003933	0.00379	0.000269	138.582	20739222	0.884257	0	0.493231	0.069703	3250283492	3249646254		1123159535	475777519	584983982	1065725218	0	0	0		0.345625	0.146409	0.180015	0.327951	0.492034	0.491938	0	0.463123	0.370569	0.496995	0.696075	100
ypa407-2-R	VLPFC	female	7	6.2	right	17	18480532	18480532	1	2129	18480532	1	2545070553	17873747	2475092197	2463253102	0	0.004359	0.004206	0.000302	137.748	16435045	0.889317	0	0.494237	0.06127	2545661958	2545070553		788076411	323971281	579886787	853136074	0	0	0		0.309648	0.127294	0.227847	0.335211	0.436942	0.43684	0	0.489602	0.410636	0.533628	0.729852	100
ypa407-31-L	CGS	female	7	6	left	17	22855257	22855257	1	2817	22855257	1	3040531048	22016239	2942518131	2928287084	0	0.004076	0.00393	0.000243	133.055	20123119	0.880459	0	0.495466	0.070375	3041010131	3040531048		1143348798	453548336	469464733	974169181	0	0	0		0.376036	0.149167	0.154402	0.320394	0.525203	0.525121	0	0.46545	0.449449	0.459497	0.903383	100
ypa407-31-R	CGS	female	7	7.3	right	17	21037296	21037296	1	2233	21037296	1	2864052483	20397719	2792122899	2777204110	0	0.003929	0.00381	0.000261	136.167	19040683	0.905092	0	0.495281	0.051207	2864595139	2864052483		935011626	372815978	627644369	928580510	0	0	0		0.326465	0.130171	0.219146	0.324219	0.456635	0.456549	0	0.453392	0.442468	0.505384	0.797888	100
ypa407-32-L	TH	female	7	4.8	left	17	24807717	24807717	1	2904	24807717	1	3310381075	23920434	3206241387	3189784778	0	0.004244	0.004104	0.000242	133.463	21902550	0.882893	0	0.495461	0.065128	3310904115	3310381075		1223881377	468956681	564862020	1052680997	0	0	0		0.36971	0.141662	0.170634	0.317994	0.511373	0.511292	0	0.468255	0.446688	0.487262	0.818323	100
ypa407-33-L	HTH	female	7	7	left	17	19358472	19358472	1	2445	19358472	1	2671524031	18698439	2595081292	2582706114	0	0.004232	0.0041	0.00028	138.031	17154177	0.886133	0	0.496207	0.059447	2672067510	2671524031		918611583	359234627	538308040	855369781	0	0	0		0.343853	0.134468	0.201498	0.32018	0.478321	0.478224	0	0.48594	0.427214	0.47565	0.822134	100
ypa407-34-L	SC	female	7	5.6	left	17	23542052	23542052	1	2715	23542052	1	3271212575	22717995	3173601993	3159437627	0	0.004104	0.003961	0.000244	138.975	20820196	0.884383	0	0.494315	0.061082	3271758448	3271212575		1148219902	444461698	638135159	1040395816	0	0	0		0.351007	0.135871	0.195076	0.318046	0.486878	0.486797	0	0.465198	0.491965	0.465504	0.969118	100
ypa407-34-R	SC	female	7	8.1	right	17	23676570	23676570	1	2269	23676570	1	3218317831	22911836	3131636966	3114003152	0	0.003789	0.003663	0.000246	135.952	21487999	0.907564	0	0.495726	0.055461	3218887330	3218317831		1139351639	422091751	651925493	1004948948	0	0	0		0.354021	0.131153	0.202567	0.312259	0.485174	0.485088	0	0.43882	0.486122	0.466663	0.977731	100
ypa407-35-L	IC	female	7	7	left	17	18733400	18733400	1	2228	18733400	1	2575155073	18141437	2507379829	2494707666	0	0.004101	0.003978	0.000265	137.49	16775220	0.895471	0	0.496083	0.054575	2575651565	2575155073		893487136	345061384	518493434	818113119	0	0	0		0.346964	0.133996	0.201345	0.317695	0.480961	0.480868	0	0.472623	0.398126	0.489553	0.783898	100
ypa407-35-R	IC	female	7	7.4	right	17	20485128	20485128	1	2016	20485128	1	2789945562	19831177	2716399780	2701379634	0	0.004062	0.003922	0.00027	136.221	18687021	0.912224	0	0.496745	0.052035	2790503258	2789945562		957495668	386657899	566570075	879221920	0	0	0		0.343195	0.13859	0.203076	0.315139	0.481785	0.481689	0	0.533803	0.288297	0.453168	0.554317	100
ypa407-37-L	pons	female	7	7.3	left	17	24030594	24030594	1	2352	24030594	1	3255931585	23140630	3154557043	3137466493	0	0.004183	0.004035	0.000257	135.517	21447690	0.892516	0	0.497259	0.071439	3256546478	3255931585		1163465646	450441214	634740431	1007284294	0	0	0		0.357337	0.138345	0.194949	0.309369	0.495682	0.495588	0	0.458254	0.395779	0.476292	0.769148	100
ypa407-38-L	cerebellar cortex	female	7	8.8	left	17	24753605	24753605	1	2466	24753605	1	3399654876	24101706	3325500693	3308592349	0	0.003667	0.003567	0.000257	137.366	22627441	0.914107	0	0.497369	0.043821	3400298158	3399654876		1171505063	406828842	775363994	1045956977	0	0	0		0.344595	0.119668	0.228071	0.307666	0.464263	0.464175	0	0.444061	0.450558	0.461347	0.89398	100
ypa407-38-R	cerebellar cortex	female	7	8.4	right	17	25617384	25617384	1	2232	25617384	1	3525011575	25004518	3457199559	3439604753	0	0.003481	0.003398	0.000278	137.631	23926672	0.934001	0	0.49871	0.035852	3525734146	3525011575		1080567731	397051106	960608754	1086783984	0	0	0		0.306543	0.112638	0.272512	0.308307	0.419181	0.419095	0	0.560711	0.262452	0.410544	0.523402	100
ypa407-39-L	CV	female	7	8.3	left	17	23625844	23625844	1	2407	23625844	1	3250188945	22979203	3176663731	3160322787	0	0.003762	0.003655	0.000262	137.596	21551405	0.912196	0	0.49765	0.046259	3250820419	3250188945		1021655123	355905386	864425194	1008203242	0	0	0		0.314337	0.109503	0.265962	0.310198	0.42384	0.423758	0	0.442847	0.45118	0.47848	0.880085	100
ypa407-3-L	ASPD	female	7	6.9	left	17	20804223	20804223	1	2301	20804223	1	2846563334	20131173	2771543743	2758982130	0	0.003975	0.003837	0.00029	136.856	18690451	0.898397	0	0.495167	0.0609	2847191452	2846563334		880539878	371103256	641162528	953757672	0	0	0		0.309334	0.130369	0.225241	0.335056	0.439703	0.439606	0	0.46288	0.39665	0.510962	0.735586	100
ypa407-3-R	ASPD	female	7	7.9	right	17	22701397	22701397	1	2326	22701397	1	3139870094	22026614	3061274715	3046908381	0	0.00396	0.003835	0.000267	138.338	20449673	0.900811	0	0.495373	0.052425	3140468091	3139870094		1012482756	404293312	698088124	1025005902	0	0	0		0.32246	0.128761	0.22233	0.326449	0.451221	0.451135	0	0.465074	0.410556	0.483047	0.804215	100
ypa407-40_R	PG	female	7	7.1	right	17	24858824	24858824	1	2559	24858824	1	3456529762	24328299	3396238965	3380108373	0	0.00341	0.003337	0.000238	139.071	23113806	0.929803	0	0.499444	0.03155	3457139671	3456529762		1297003196	402339011	794110853	963076702	0	0	0		0.375233	0.1164	0.229742	0.278625	0.491632	0.491546	0	0.457497	0.482388	0.446252	1.06267	100
ypa407-41_R	HYP	female	7	7.1	right	17	21422564	21422564	1	2134	21422564	1	2956639051	20835661	2890297862	2875669075	0	0.003636	0.003537	0.000252	138.041	19689495	0.919101	0	0.498717	0.04618	2957186925	2956639051		1101590857	326616254	678046580	850385360	0	0	0		0.372582	0.110469	0.22933	0.287619	0.483051	0.482961	0	0.456499	0.502307	0.416958	1.1213	100
ypa407-42-L	VMPFC	female	7	8.6	left	17	18271549	18271549	1	1922	18271549	1	2538033901	17637826	2462364737	2452577824	0	0.004183	0.004067	0.000261	138.93	16178193	0.885431	0	0.494326	0.058031	2538466591	2538033901		962720600	391971840	372754689	810586772	0	0	0		0.379317	0.154439	0.146867	0.319376	0.533757	0.533666	0	0.466938	0.404664	0.481114	0.758673	100
ypa407-42-R	VMPFC	female	7	8.2	right	17	21644872	21644872	1	2161	21642711	0.9999	2947334279	20976880	2872519696	2857167860	0	0.003856	0.003731	0.000252	136.192	19564249	0.903965	0	0.495529	0.053337	2947867284	2947334279		1048739785	392241001	573364012	932989481	0	0	0		0.355827	0.133083	0.194536	0.316554	0.48891	0.488821	0	0.44952	0.472644	0.462342	0.971969	100
ypa407-43-L	AIC	female	7	8.2	left	17	19226598	19226598	1	2059	19226598	1	2670243327	18585544	2594171159	2583942378	0	0.004192	0.004076	0.000272	138.909	17129693	0.890937	0	0.495115	0.054838	2670746929	2670243327		927489010	375978513	493924460	872851344	0	0	0		0.347343	0.140803	0.184974	0.326881	0.488146	0.488054	0	0.473645	0.397552	0.494597	0.747239	100
ypa407-43-R	AIC	female	7	8.3	right	17	20984990	20984990	1	2110	20984990	1	2894229454	20369171	2822881159	2808564115	0	0.003909	0.003788	0.000256	137.944	18921432	0.901665	0	0.495778	0.051868	2894760706	2894229454		1009021750	379834784	575461981	929910939	0	0	0		0.348632	0.131239	0.198831	0.321298	0.479871	0.479783	0	0.451267	0.447019	0.460728	0.890154	100
ypa407-44-L	PIC	female	7	7.6	left	17	22319526	22319526	1	2239	22319526	1	3114746095	21579846	3026998694	3015870951	0	0.003897	0.003797	0.000287	139.58	20066932	0.899075	0	0.496065	0.049771	3115354636	3114746095		994214339	413500304	674152954	1032878498	0	0	0		0.319196	0.132756	0.216439	0.331609	0.451952	0.451863	0	0.479571	0.368034	0.489268	0.722209	100
ypa407-44-R	PIC	female	7	8.1	right	17	23408912	23408912	1	2525	23408912	1	3203714856	22675692	3119522442	3103360983	0	0.004083	0.003951	0.000265	136.885	20928450	0.894038	0	0.495082	0.056865	3204319428	3203714856		1094455844	426120333	636674125	1046464554	0	0	0		0.341621	0.133008	0.19873	0.326641	0.474629	0.47454	0	0.453681	0.450682	0.483889	0.867307	100
ypa407-45-L	OFC	female	7	7.2	left	17	19879774	19879774	1	2144	19879774	1	2718323954	19148209	2635249422	2623257733	0	0.004379	0.004251	0.000293	136.766	17719239	0.89132	0	0.495074	0.059956	2718883236	2718323954		778887056	343962679	652911040	942563179	0	0	0		0.286532	0.126535	0.240189	0.346744	0.413067	0.412982	0	0.505283	0.354253	0.547186	0.623154	100
ypa407-45-R	OFC	female	7	7.3	right	17	19095638	19095638	1	2346	19093292	0.999877	2586973741	18454916	2516253839	2502296683	0	0.004174	0.004034	0.000275	135.502	17050757	0.893023	0	0.494741	0.06173	2587497338	2586973741		830371751	338573211	561197405	856831374	0	0	0		0.320982	0.130876	0.216932	0.33121	0.451858	0.451767	0	0.466661	0.430048	0.505316	0.789065	100
ypa407-46-L	ACB	female	7	7.7	left	17	21081158	21081158	1	2429	21081158	1	2877345623	20300569	2785765897	2772373014	0	0.004395	0.004247	0.000251	136.512	18627429	0.883606	0	0.492654	0.064367	2877839125	2877345623		1073068075	389284563	513149931	901843054	0	0	0		0.372937	0.135293	0.178341	0.313429	0.50823	0.508143	0	0.474931	0.444433	0.456929	0.915361	100
ypa407-46-R	ACB	female	7	8.1	right	17	21501310	21501310	1	2434	21501310	1	2948939675	20710925	2857456482	2843539851	0	0.004179	0.004024	0.000276	137.179	19122980	0.889387	0	0.493684	0.066893	2949517481	2948939675		885762429	357111180	706884981	999181085	0	0	0		0.300366	0.121098	0.239708	0.338827	0.421465	0.421382	0	0.455324	0.435132	0.486491	0.833948	100
ypa407-47-L	CC	female	7	7.9	left	17	26716439	26716439	1	3095	26713344	0.999884	3576352212	25961797	3489251254	3472589553	0	0.003597	0.003503	0.000248	133.888	24484785	0.916575	0	0.500386	0.044051	3576997982	3576352212		1234882390	448554335	829787604	1063127883	0	0	0		0.345291	0.125422	0.232021	0.297266	0.470713	0.470628	0	0.486714	0.45673	0.445436	0.940163	100
ypa407-47-R	CC	female	7	8.5	right	17	20225677	20225677	1	2079	20223598	0.999897	2782100881	19683900	2720591929	2706501380	0	0.003512	0.003431	0.000246	137.578	18635569	0.921476	0	0.500403	0.040749	2782604366	2782100881		978638685	361316137	631369469	810776590	0	0	0		0.351762	0.129872	0.22694	0.291426	0.481634	0.481547	0	0.474742	0.460497	0.424645	0.954442	100
ypa407-48-L	VTA	female	7	7.1	left	17	18811744	18811744	1	2064	18811744	1	2615356450	18172745	2538566120	2527794188	0	0.004513	0.00438	0.000268	139.055	16623165	0.883659	0	0.494244	0.057308	2615858942	2615356450		862130295	336168229	561663023	855394903	0	0	0		0.329642	0.128536	0.214756	0.327066	0.458178	0.45809	0	0.48907	0.405166	0.461639	0.788441	100
ypa407-4-L	PSPD	female	7	7.4	left	17	23842485	23842485	1	2660	23839825	0.999888	3367025335	23028626	3265864132	3255377025	0	0.003865	0.003716	0.000277	141.248	21043462	0.882702	0	0.492744	0.068571	3367702533	3367025335		1133931522	495176745	614046168	1123870900	0	0	0		0.336775	0.147067	0.182371	0.333787	0.483842	0.483745	0	0.471648	0.356022	0.495216	0.669258	100
ypa407-4-R	PSPD	female	7	6.5	right	17	19586634	19586634	1	2262	19584372	0.999885	2692215236	18895050	2612175376	2599150197	0	0.004471	0.004323	0.000292	137.481	17237963	0.88019	0	0.492472	0.064609	2692795654	2692215236		783223356	350734272	630808824	927448784	0	0	0		0.290922	0.130277	0.234308	0.344493	0.421199	0.421108	0	0.500051	0.385033	0.513272	0.686944	100
ypa407-53	MED	female	7	7.1	NA	17	21712024	21712024	1	2439	21709585	0.999888	2922950080	20962942	2834994483	2821618192	0	0.004056	0.003938	0.000282	134.651	19418731	0.894477	0	0.498225	0.056734	2923544283	2922950080		959163069	399024121	638900163	925862727	0	0	0		0.328149	0.136514	0.218581	0.316756	0.464663	0.464569	0	0.499465	0.405164	0.449645	0.803656	100
ypa407-5-L	SAR	female	7	7.8	left	17	19278956	19278956	1	2110	19278956	1	2721521961	18697133	2650468450	2641553635	0	0.003646	0.003525	0.000271	141.194	17286738	0.896664	0	0.494817	0.05664	2722064229	2721521961		901392951	377197462	549488970	893442578	0	0	0		0.331209	0.138598	0.201905	0.328288	0.469807	0.469714	0	0.459619	0.391514	0.48158	0.732006	100
ypa407-5-R	SAR	female	7	7.1	right	17	18739002	18739002	1	1999	18737003	0.999893	2578636199	18106478	2505366402	2493071648	0	0.004159	0.004018	0.00028	137.636	16696508	0.891098	0	0.494542	0.060782	2579167436	2578636199		835532801	349479361	545371558	848252479	0	0	0		0.324021	0.135529	0.211496	0.328954	0.45955	0.459455	0	0.477395	0.401346	0.48687	0.741775	100
ypa407-6-L	PS	female	7	7.7	left	17	23042231	23042231	1	2491	23039740	0.999892	3229303546	22358281	3147342495	3136053855	0	0.003565	0.003449	0.000257	140.174	20748588	0.900557	0	0.495737	0.054127	3229911190	3229303546		1138834197	448949951	605504000	1036015398	0	0	0		0.352656	0.139024	0.187503	0.320817	0.49168	0.491588	0	0.451791	0.391488	0.490264	0.761799	100
ypa407-6-R	PS	female	7	7.8	right	17	21239265	21239265	1	2336	21239265	1	2945177963	20588151	2868955941	2856213995	0	0.003948	0.003819	0.000279	138.695	19069950	0.897863	0	0.494783	0.053241	2945773869	2945177963		946756661	386640309	638988992	972792001	0	0	0		0.32146	0.131279	0.216961	0.3303	0.452739	0.452647	0	0.460938	0.424456	0.475669	0.788748	100
ypa407-7-L	ASD	female	7	7.6	left	17	16779659	16779659	1	1845	16777814	0.99989	2282584006	16167986	2212815086	2202125512	0	0.004428	0.004275	0.000269	136.059	14960286	0.891671	0	0.493127	0.063387	2283029329	2282584006		727977976	320700295	467551369	766354366	0	0	0		0.318927	0.140499	0.204834	0.33574	0.459426	0.459336	0	0.490687	0.388709	0.520354	0.68972	100
ypa407-7-R	ASD	female	7	5.7	right	17	30266970	30266970	1	3522	30263448	0.999884	4037824825	29199755	3912957621	3893305545	0	0.003995	0.003851	0.000254	133.43	27108187	0.89574	0	0.495159	0.060436	4038520990	4037824825		1351432243	544294003	836678398	1305420181	0	0	0		0.334693	0.134799	0.20721	0.323298	0.469492	0.469411	0	0.468691	0.440169	0.480569	0.838712	100
ypa407-8-L	ARSP	female	7	7.6	left	17	18190560	18190560	1	1960	18190560	1	2521536561	17527924	2441687392	2431997059	0	0.004469	0.004316	0.000277	138.645	16101971	0.885183	0	0.492522	0.063879	2522033749	2521536561		765086376	342447356	552625667	861377162	0	0	0		0.303421	0.135809	0.219162	0.341608	0.43923	0.439143	0	0.481699	0.372622	0.520857	0.664032	100
ypa407-8-R	ARSP	female	7	7	right	17	19150720	19150720	1	2186	19148534	0.999886	2620326593	18373348	2529096475	2516627968	0	0.004603	0.004411	0.00029	136.856	16726736	0.873526	0	0.491255	0.076463	2620883371	2620326593		786923826	357443909	571919921	904038937	0	0	0		0.300315	0.136412	0.218263	0.34501	0.436727	0.436634	0	0.499327	0.378569	0.524977	0.674977	100
ypa407-9-L	SPCD	female	7	8	left	17	19671481	19671481	1	2002	19669479	0.999898	2707497921	18987994	2628183536	2616711462	0	0.004193	0.004065	0.000269	137.661	17645545	0.897103	0	0.494531	0.056097	2708000452	2707497921		847660317	353327044	597447266	909063294	0	0	0		0.313079	0.130499	0.220664	0.335758	0.443578	0.443496	0	0.476212	0.396651	0.493762	0.758717	100
ypa407-9-R	SPCD	female	7	7.3	right	17	22567017	22567017	1	2605	22567017	1	3115796456	21777511	3023015811	3009081763	0	0.004218	0.004064	0.000284	138.097	20029184	0.887542	0	0.493926	0.064246	3116443076	3115796456		965880079	415809758	680133598	1053973021	0	0	0		0.309995	0.133452	0.218286	0.338268	0.443447	0.443355	0	0.472491	0.425535	0.546708	0.714186	100
[truncated: 4 more columns]

## Sheet: Table S2
Factor	P-value
hemisphere	0.41627
region	0.31991
biolrep	0.34038
age	0.00623
sex	0.44614

## Sheet: Table S3
Cortex	OFC	orbital prefrontal cortex
	DFC	dorsolateral prefrontal cortex
	VFC	ventrolateral prefrontal cortex
	MFC	medial prefrontal cortex
	M1C	primary motor (M1) cortex
	S1C	primary somatosensory (S1) cortex
	IPC	posterior inferior parietal cortex
	A1C	primary auditory (A1) cortex
	STC	superior temporal cortex
	ITC	inferior temporal cortex
	V1C	primary visual (V1) cortex
Non-cortex	HIP	hippocampus
	AMY	amygdala
	STR	striatum
	MD	mediodorsal nucleus of the thalamus

## Sheet: Table S4
		V1C	V2C	DLPFC	GP	AMG	PEC	AG	SAR	ACB	VMPFC	VLPFC	SU	IPS	LF	V4C	HIP	PIC	PTM	CGS	OFC	pons	SFG	LSTG	TPG	CC	AIC	PSPD	ASPD	TH	SC	CN	IC	HTH	CV	AMY	OB	MED	SPCD	ARSP	ASD	VTA	PS
V1C	Ratio of intersection to union	1	0.168539	0.0686695	0.0136986	0.0362319	0.0526316	0.0432099	0.0575916	0.0212766	0.0304878	0.0591716	0.0629371	0.0689655	0.0784314	0.0838852	0.00740741	0.0143885	0.0625	0.0298507	0.0411765	0	0.0680272	0.070407	0.0892351	0.037234	0.0326797	0.11413	0.0641711	0.011236	0.0344828	0.0422535	0.0145985	0.0215827	0.0212766	0.033557	0.0234742	0.00694444	0.077381	0.0493827	0.0657895	0	0.0708333
	Erichment Pvalue(Fisher' exact test)	0	1.59e-63	3.02e-18	0.00266109	6.03e-10	1.04e-12	8.16e-10	1.18e-13	1.95e-05	1.38e-06	5.31e-14	1.77e-16	6.57e-18	6.63e-20	4.14e-38	0.0110649	0.000629935	6.31e-15	9.06e-10	3.77e-09	1	2.11e-17	5.16e-57	2.77e-63	4.7e-08	1.9e-07	3.57e-31	1.61e-15	0.026967	2.03e-08	1.5e-09	0.000302164	9.16e-06	1.95e-05	7.07e-08	0.000105937	0.0593721	3.11e-19	1.93e-11	2.37e-16	1	2.85e-19
V2C	Ratio of intersection to union	0.168539	1	0.118321	0.0105263	0.0274725	0.0625	0.0441176	0.0695652	0.0162162	0.0390244	0.0669856	0.0425532	0.0698925	0.0717949	0.175824	0.00558659	0.0164835	0.05	0.0111111	0.0780488	0	0.0806452	0.106638	0.106122	0.034632	0.0412371	0.106667	0.119816	0.0181818	0.026455	0.0350195	0.00549451	0.00540541	0.0217391	0.03125	0.0438247	0.00531915	0.0714286	0.038835	0.0510204	0	0.110701
	Erichment Pvalue(Fisher' exact test)	1.59e-63	0	3.22e-40	0.00463635	2.53e-09	1.56e-19	3.13e-12	4.01e-20	4.55e-05	1.48e-10	1.13e-19	3.05e-13	2.34e-23	1.97e-22	8.78e-100	0.0146848	1.35e-05	1.49e-13	0.00032089	8.48e-24	1	2.62e-27	2.56e-95	2.63e-75	1.57e-08	4.94e-12	5.21e-34	4.2e-39	0.000365421	8.4e-08	1.81e-08	0.0363108	0.0574647	5.78e-07	5.24e-09	2.97e-11	0.0781569	3.45e-21	1.88e-10	4.28e-15	1	1.83e-37
DLPFC	Ratio of intersection to union	0.0686695	0.118321	1	0.0238095	0.0420168	0.101562	0.0638298	0.12963	0.0245902	0.056338	0.118881	0.064	0.0793651	0.0656934	0.0606742	0	0.0166667	0.0243902	0.00847458	0.136691	0	0.0615385	0.0816327	0.111111	0.060241	0.0530303	0.1625	0.192053	0.0125786	0.048	0.0304569	0.025641	0.0165289	0.0162602	0.0546875	0.0473684	0.016129	0.102041	0.118519	0.108527	0	0.18408
	Erichment Pvalue(Fisher' exact test)	3.02e-18	3.22e-40	0	3.68e-05	2.78e-10	3.17e-24	5.82e-14	3.87e-33	1.23e-05	4.36e-12	9.53e-29	8.67e-15	1.35e-18	1.69e-14	6.35e-25	1	0.000464604	0.00011926	0.0189101	1.15e-33	1	9.52e-14	8.33e-76	2.06e-90	2.95e-13	1.49e-11	2.97e-43	2.13e-51	0.0202934	7.86e-11	4.03e-06	1.04e-06	0.000617543	0.000986313	3.39e-12	2.5e-10	0.00120174	3.76e-24	1.59e-28	5.14e-26	1	4.98e-58
GP	Ratio of intersection to union	0.0136986	0.0105263	0.0238095	1	0	0.111111	0.0208333	0.025	0.0909091	0.0425532	0.0350877	0.0666667	0.09375	0	0.00542005	0.0666667	0.05	0.0151515	0.0588235	0.0178571	0	0	0.00827423	0.0124805	0.0714286	0.0555556	0.0240964	0.0394737	0.0169492	0	0.030303	0.0555556	0.047619	0.0434783	0.0967742	0.0103093	0.0416667	0.0166667	0.0204082	0.05	0	0.0223881
	Erichment Pvalue(Fisher' exact test)	0.00266109	0.00463635	3.68e-05	0	1	1.05e-09	0.0201019	0.0006953	1.4e-05	0.000183604	0.000304482	4.75e-05	2.05e-07	1	0.0176289	0.00115892	0.00405075	0.0302933	0.00231658	0.0246436	1	1	1.65e-07	5.71e-10	1.71e-10	8.55e-05	0.000757729	6.63e-06	0.0263417	1	1.65e-05	0.00289495	0.00462819	0.00578212	1.76e-07	0.0476147	0.00635862	0.0269071	0.0206707	0.000116913	1	4.5e-05
AMG	Ratio of intersection to union	0.0362319	0.0274725	0.0420168	0	1	0.0606061	0.0731707	0.084507	0.117647	0.047619	0.08	0.08	0.153846	0.111111	0.00549451	0	0	0.0508475	0.0833333	0	0	0.142857	0.00952381	0.0125786	0.0294118	0.1	0.0958904	0.0882353	0.0185185	0.136364	0.0210526	0	0.0625	0	0	0.0108696	0	0.0769231	0.0465116	0.121212	0	0.0393701
	Erichment Pvalue(Fisher' exact test)	6.03e-10	2.53e-09	2.78e-10	1	0	3.99e-05	2.33e-07	3.31e-14	5.55e-06	7.3e-05	1.32e-09	1.88e-05	5.3e-11	2.78e-10	0.00732206	1	1	8.3e-07	0.0014897	1	1	7.84e-11	1.79e-11	1.92e-12	0.000223291	7.21e-08	5.01e-17	2.5e-14	0.0170128	2e-08	0.000464649	1	0.00297742	1	1	0.0308723	1	1.57e-09	7.72e-05	1.81e-10	1	3.91e-10
PEC	Ratio of intersection to union	0.0526316	0.0625	0.101562	0.111111	0.0606061	1	0.0892857	0.105882	0.125	0.109091	0.145161	0.222222	0.205128	0.0961538	0.0295699	0.0769231	0.03125	0.0675676	0.0714286	0.0615385	0	0.139535	0.0248815	0.0328125	0.0875	0.136364	0.154762	0.109756	0.0140845	0.05	0.0857143	0.0689655	0.030303	0.0909091	0.0454545	0.0377358	0	0.15873	0.192308	0.173913	0	0.103704
	Erichment Pvalue(Fisher' exact test)	1.04e-12	1.56e-19	3.17e-24	1.05e-09	3.99e-05	0	3.05e-10	1.93e-17	2.2e-10	1.33e-12	3.51e-19	2.37e-20	1.1e-19	1.6e-10	4e-14	1.11e-06	0.00751163	2.66e-09	6.68e-06	1.26e-07	1	8.33e-14	9.93e-27	2.75e-29	2.91e-13	1.11e-13	3.85e-27	1.25e-17	0.0483791	0.000132467	2.21e-16	1.11e-05	0.00858028	1.32e-07	0.000209184	1.92e-06	1	1.45e-21	7.15e-23	1.67e-18	1	3.37e-26
AG	Ratio of intersection to union	0.0432099	0.0441176	0.0638298	0.0208333	0.0731707	0.0892857	1	0.107527	0.0465116	0.111111	0.15942	0.0816327	0.0769231	0.118644	0.037037	0.0277778	0.05	0.047619	0.0540541	0.114286	0	0.0943396	0.024619	0.0323575	0.0434783	0.113208	0.0816327	0.0989011	0.0125	0.0851064	0.025	0.025641	0.0238095	0.0227273	0.0377358	0.017094	0.0222222	0.108108	0.109375	0.125	0	0.0821918
	Erichment Pvalue(Fisher' exact test)	8.16e-10	3.13e-12	5.82e-14	0.0201019	2.33e-07	3.05e-10	0	2.72e-18	9.11e-05	4.62e-14	1.01e-22	1.11e-08	2.17e-08	1.81e-14	3.23e-17	0.00289603	4.26e-05	1.03e-06	1.22e-05	1.15e-15	1	1.57e-10	2.61e-22	7.76e-25	1.82e-06	7.78e-13	8.19e-14	2.78e-16	0.0645861	6.64e-09	0.000281091	0.00722481	0.0115353	0.0143989	0.00038126	0.00660041	0.0158277	2.48e-15	5.73e-14	8.2e-15	1	1.33e-19
SAR	Ratio of intersection to union	0.0575916	0.0695652	0.12963	0.025	0.084507	0.105882	0.107527	1	0.04	0.0957447	0.177083	0.0886076	0.0722892	0.125	0.0391198	0.0294118	0.056338	0.0521739	0.0285714	0.132653	0	0.0963855	0.0509849	0.0635401	0.0932203	0.108434	0.158333	0.156522	0.027027	0.0769231	0.0612245	0.0428571	0.027027	0.04	0.060241	0.0482759	0.0128205	0.116505	0.11828	0.116279	0	0.130178
	Erichment Pvalue(Fisher' exact test)	1.18e-13	4.01e-20	3.87e-33	0.0006953	3.31e-14	1.93e-17	2.72e-18	0	2.52e-06	4.27e-16	5.17e-33	3.17e-14	2.08e-11	3.05e-21	2.72e-15	7.81e-06	2e-09	8.22e-09	4.67e-05	7.06e-24	1	1.22e-15	1.41e-47	2.58e-49	1.41e-17	8.1e-18	1.7e-33	4.76e-32	0.000297053	3.11e-12	3.07e-12	2.13e-07	0.000216288	2.52e-06	2.28e-09	3.89e-09	0.0305419	4.3e-21	2.14e-20	1.97e-19	1	1.63e-34
ACB	Ratio of intersection to union	0.0212766	0.0162162	0.0245902	0.0909091	0.117647	0.125	0.0465116	0.04	1	0.097561	0.1	0.0769231	0.107143	0.0789474	0.00824176	0	0	0.0327869	0.166667	0.0192308	0	0.1	0.00592417	0.0109718	0.0597015	0.0967742	0.0519481	0.0714286	0	0.0833333	0.0652174	0.0714286	0.0588235	0	0	0.0107527	0	0.0754717	0.0454545	0.117647	0	0.0230769
	Erichment Pvalue(Fisher' exact test)	1.95e-05	4.55e-05	1.23e-05	1.4e-05	5.55e-06	2.2e-10	9.11e-05	2.52e-06	0	7.71e-10	4.46e-12	2.35e-05	6.77e-08	2.28e-07	0.000355698	1	1	0.000210203	9.25e-07	0.0176638	1	9.01e-08	1.09e-05	9.41e-10	7.64e-09	1.03e-07	1.42e-08	3.01e-11	1	1.85e-05	4.08e-13	0.00206851	0.00330776	1	1	0.0342439	1	2.62e-09	9.65e-05	3.02e-10	1	1.51e-05
VMPFC	Ratio of intersection to union	0.0304878	0.0390244	0.056338	0.0425532	0.047619	0.109091	0.111111	0.0957447	0.097561	1	0.142857	0.104167	0.0769231	0.0819672	0.0181818	0.0277778	0.0769231	0.047619	0.0833333	0.114286	0	0.0943396	0.0306604	0.0355487	0.0666667	0.204082	0.115789	0.0869565	0.0125	0.0625	0.0512821	0.0526316	0.0238095	0.0227273	0.0185185	0.0530973	0.0222222	0.138889	0.109375	0.105263	0	0.0821918
	Erichment Pvalue(Fisher' exact test)	1.38e-06	1.48e-10	4.36e-12	0.000183604	7.3e-05	1.33e-12	4.62e-14	4.27e-16	7.71e-10	0	3.05e-20	4.01e-11	2.17e-08	7.84e-10	6.84e-07	0.00289603	9.72e-08	1.03e-06	1.11e-08	1.15e-15	1	1.57e-10	4.13e-31	1.9e-28	3.09e-10	1.91e-23	2.48e-20	3.91e-14	0.0645861	1.54e-06	2.93e-09	2.03e-05	0.0115353	0.0143989	0.0285963	2.21e-09	0.0158277	4.94e-20	5.73e-14	2.17e-12	1	1.33e-19
VLPFC	Ratio of intersection to union	0.0591716	0.0669856	0.118881	0.0350877	0.08	0.145161	0.15942	0.177083	0.1	0.142857	1	0.125	0.118644	0.0857143	0.0307692	0.0444444	0.0833333	0.0537634	0.0652174	0.128205	0	0.152542	0.0375587	0.0381679	0.0816327	0.169492	0.148515	0.157895	0.0224719	0.0892857	0.0725806	0.0638298	0.0392157	0.0185185	0.0833333	0.057377	0.0181818	0.15	0.157143	0.196721	0	0.0909091
	Erichment Pvalue(Fisher' exact test)	5.31e-14	1.13e-19	9.53e-29	0.000304482	1.32e-09	3.51e-19	1.01e-22	5.17e-33	4.46e-12	3.05e-20	0	1.5e-15	5.44e-15	2.1e-11	1.68e-12	3.39e-06	3.66e-10	4.79e-08	2.41e-08	3.15e-19	1	9.23e-20	5.38e-37	3.8e-28	2.06e-13	3.3e-22	6.98e-28	1.59e-28	0.00333433	7.68e-11	5.91e-14	6.03e-08	9.44e-05	0.0184785	2.71e-10	1.94e-10	0.0203078	1.75e-23	1.45e-22	1.04e-26	1	5.37e-22
SU	Ratio of intersection to union	0.0629371	0.0425532	0.064	0.0666667	0.08	0.222222	0.0816327	0.0886076	0.0769231	0.104167	0.125	1	0.258065	0.0652174	0.0135135	0.111111	0.0416667	0.0441176	0.1	0.0517241	0	0.108108	0.0130024	0.0203125	0.0821918	0.105263	0.126582	0.0641026	0.0322581	0.0967742	0.0495049	0.0454545	0.0833333	0.12	0.151515	0.0408163	0.0357143	0.12069	0.125	0.179487	0	0.0444444
	Erichment Pvalue(Fisher' exact test)	1.77e-16	3.05e-13	8.67e-15	4.75e-05	1.88e-05	2.37e-20	1.11e-08	3.17e-14	2.35e-05	4.01e-11	1.5e-15	0	3.09e-21	1.54e-06	5.02e-06	5.25e-07	0.00520552	7.95e-06	3.14e-06	4.21e-06	1	1.89e-09	2.12e-12	1.93e-17	3.65e-12	2.27e-09	1.07e-21	1.01e-09	0.000532433	1.93e-07	4.72e-09	0.00372085	1.46e-05	4.16e-08	1.93e-12	4.01e-07	0.00816861	2.07e-15	1.3e-13	3.93e-17	1	2.72e-10
IPS	Ratio of intersection to union	0.0689655	0.0698925	0.0793651	0.09375	0.153846	0.205128	0.0769231	0.0722892	0.107143	0.0769231	0.118644	0.258065	1	0.130435	0.0188679	0.0454545	0.037037	0.0724638	0.136364	0.0666667	0	0.189189	0.0213777	0.0282132	0.0789474	0.097561	0.121951	0.102564	0.046875	0.121212	0.0582524	0	0.0357143	0.0333333	0.0789474	0.00961539	0.0322581	0.114754	0.0363636	0.166667	0	0.0827068
	Erichment Pvalue(Fisher' exact test)	6.57e-18	2.34e-23	1.35e-18	2.05e-07	5.3e-11	1.1e-19	2.17e-08	2.08e-11	6.77e-08	2.17e-08	5.44e-15	3.09e-21	0	1.43e-13	1.41e-08	0.00173812	0.00607085	8.3e-10	2.26e-09	5.1e-08	1	2.97e-17	5.47e-24	3.51e-26	1.06e-11	4.44e-09	8.54e-21	3.48e-16	8.39e-06	7.63e-10	1.02e-10	1	0.00693524	0.00866188	6.4e-07	0.0705749	0.00952413	7.54e-15	0.000445541	1.43e-16	1	1.28e-20
LF	Ratio of intersection to union	0.0784314	0.0717949	0.0656934	0	0.111111	0.0961538	0.118644	0.125	0.0789474	0.0819672	0.0857143	0.0652174	0.130435	1	0.026455	0	0	0.0769231	0.0294118	0.0882353	0	0.148936	0.0295858	0.040625	0.0222222	0.1	0.159091	0.0909091	0.0266667	0.0930233	0.0347826	0.0285714	0.0263158	0.025	0.0625	0.036036	0.0243902	0.164179	0.155172	0.134615	0	0.0921986
	Erichment Pvalue(Fisher' exact test)	6.63e-20	1.97e-22	1.69e-14	1	2.78e-10	1.6e-10	1.81e-14	3.05e-21	2.28e-07	7.84e-10	2.1e-11	1.54e-06	1.43e-13	0	1.48e-11	1	1	5.88e-11	0.00512417	1.58e-11	1	6.69e-16	1.41e-31	7.44e-37	0.00278289	1.04e-10	2.34e-28	1.32e-14	0.00159288	4e-09	4.8e-06	0.00640123	0.0102229	0.0127628	2.15e-06	3.99e-06	0.0140304	3.52e-23	2.41e-19	3.22e-15	1	1.54e-22
V4C	Ratio of intersection to union	0.0838852	0.175824	0.0606742	0.00542005	0.00549451	0.0295699	0.037037	0.0391198	0.00824176	0.0181818	0.0307692	0.0135135	0.0188679	0.026455	1	0.0027933	0.00831025	0.0199005	0.00557103	0.0471204	0	0.027027	0.148895	0.0770901	0.0145631	0.0132979	0.0541872	0.0471464	0.00248756	0.00539084	0.0183066	0	0.00274725	0.00824176	0.00533333	0.0137931	0	0.0439276	0.0155039	0.0131579	0	0.0619469
	Erichment Pvalue(Fisher' exact test)	4.14e-38	8.78e-100	6.35e-25	0.0176289	0.00732206	4e-14	3.23e-17	2.72e-15	0.000355698	6.84e-07	1.68e-12	5.02e-06	1.41e-08	1.48e-11	0	0.0293425	0.000107231	1.05e-06	0.00128163	3.21e-22	1	4.23e-13	4.54e-131	1.7e-41	0.00027988	2.31e-05	1.82e-23	6.89e-20	0.496215	0.0228004	4.84e-05	1	0.112318	0.000355698	0.0347323	0.001543	1	9.6e-20	1.34e-05	5.1e-05	1	2.11e-25
HIP	Ratio of intersection to union	0.00740741	0.00558659	0	0.0666667	0	0.0769231	0.0277778	0.0294118	0	0.0277778	0.0444444	0.111111	0.0454545	0	0.0027933	1	0.125	0	0.2	0.0227273	0	0	0.00238379	0.00314961	0.0327869	0.0833333	0.0138889	0.0307692	0.0212766	0.0588235	0.0227273	0	0	0.0909091	0.047619	0	0	0.0208333	0.027027	0	0	0.0162602
	Erichment Pvalue(Fisher' exact test)	0.0110649	0.0146848	1	0.00115892	1	1.11e-06	0.00289603	7.81e-06	1	0.00289603	3.39e-06	5.25e-07	0.00173812	1	0.0293425	0	0.000579542	1	0.000331188	0.00355739	1	1	0.00120516	0.000690085	6.27e-06	9.46e-07	0.00587042	7.13e-06	0.00380534	0.00132442	1.31e-05	1	1	0.000827866	0.00165539	1	1	0.00388799	0.00297871	1	1	2.57e-05
PIC	Ratio of intersection to union	0.0143885	0.0164835	0.0166667	0.05	0	0.03125	0.05	0.056338	0	0.0769231	0.0833333	0.0416667	0.037037	0	0.00831025	0.125	1	0	0.1	0.0638298	0	0	0.00714286	0.00943396	0.030303	0.107143	0.0263158	0.0746269	0.0192308	0.0454545	0.0106383	0.0909091	0	0.0625	0.0384615	0.0224719	0.0588235	0.0188679	0.0238095	0.0606061	0	0.023622
	Erichment Pvalue(Fisher' exact test)	0.000629935	1.35e-05	0.000464604	0.00405075	1	0.00751163	4.26e-05	2e-09	1	9.72e-08	3.66e-10	0.00520552	0.00607085	1	0.000107231	0.000579542	0	1	0.0011588	1.83e-07	1	1	1.17e-08	2.21e-09	0.000130678	3.01e-08	0.000177206	2.52e-12	0.0132568	0.00462828	0.0252291	0.00144832	1	0.00289483	0.00578248	0.000248141	0.00318392	0.0135433	0.0103878	2.71e-05	1	4.44e-06
PTM	Ratio of intersection to union	0.0625	0.05	0.0243902	0.0151515	0.0508475	0.0675676	0.047619	0.0521739	0.0327869	0.047619	0.0537634	0.0441176	0.0724638	0.0769231	0.0199005	0	0	1	0.0178571	0.0322581	0	0.0704225	0.0288351	0.033033	0.0458716	0.0405405	0.0508475	0.0442478	0	0.0298507	0.0522388	0.0175439	0.0517241	0	0.057971	0.0300752	0	0.0526316	0.0229885	0.0519481	0	0.0538922
	Erichment Pvalue(Fisher' exact test)	6.31e-15	1.49e-13	0.00011926	0.0302933	8.3e-07	2.66e-09	1.03e-06	8.22e-09	0.000210203	1.03e-06	4.79e-08	7.95e-06	8.3e-10	5.88e-11	1.05e-06	1	1	0	0.00874871	0.000115699	1	1.37e-09	8.38e-23	2.59e-21	2.27e-07	1.95e-05	1.07e-08	3.13e-07	1	0.000555831	8.99e-10	0.0109241	5.54e-07	1	9.75e-08	3.5e-05	1	6e-08	0.00283732	4.07e-07	1	6.28e-12
CGS	Ratio of intersection to union	0.0298507	0.0111111	0.00847458	0.0588235	0.0833333	0.0714286	0.0540541	0.0285714	0.166667	0.0833333	0.0652174	0.1	0.136364	0.0294118	0.00557103	0.2	0.1	0.0178571	1	0.0444444	0	0.08	0.00476758	0.00629921	0.031746	0.0769231	0.056338	0.0454545	0.0204082	0.0526316	0.0337079	0	0.0909091	0.0769231	0.0434783	0.0114943	0	0.0625	0	0.0322581	0	0.016
	Erichment Pvalue(Fisher' exact test)	9.06e-10	0.00032089	0.0189101	0.00231658	0.0014897	6.68e-06	1.22e-05	4.67e-05	9.25e-07	1.11e-08	2.41e-08	3.14e-06	2.26e-09	0.00512417	0.00128163	0.000331188	0.0011588	0.00874871	0	1.85e-05	1	5.2e-06	1.45e-06	4.73e-07	3.75e-05	5.67e-06	6.85e-11	7.43e-08	0.00759652	0.0026472	1.86e-07	1	0.00132426	0.00165511	0.00330818	0.0138392	1	2.76e-08	1	0.00462914	1	0.000153303
OFC	Ratio of intersection to union	0.0411765	0.0780488	0.136691	0.0178571	0	0.0615385	0.114286	0.132653	0.0192308	0.114286	0.128205	0.0517241	0.0666667	0.0882353	0.0471204	0.0227273	0.0638298	0.0322581	0.0444444	1	0	0.1	0.0388693	0.0398773	0.0505051	0.0806452	0.106796	0.148936	0.0113636	0.0535714	0.0234375	0.0212766	0	0.0192308	0.05	0.0325203	0.0188679	0.097561	0.0533333	0.0597015	0	0.129252
	Erichment Pvalue(Fisher' exact test)	3.77e-09	8.48e-24	1.15e-33	0.0246436	1	1.26e-07	1.15e-15	7.06e-24	0.0176638	1.15e-15	3.15e-19	4.21e-06	5.1e-08	1.58e-11	3.21e-22	0.00355739	1.83e-07	0.000115699	1.85e-05	0	1	2.18e-12	5.22e-40	1.37e-30	7.77e-08	5.83e-10	3.36e-19	1.72e-26	0.0787655	2.9e-06	0.000518981	0.00887031	1	0.0176638	5.87e-06	1.51e-05	0.0194133	1.51e-14	4.92e-07	1.73e-07	1	4.56e-33
pons	Ratio of intersection to union	0	0	0	0	0	0	0	0	0	0	0	0	0	0	0	0	0	0	0	0	1	0	0	0	0	0	0	0	0	0	0.010989	0	0	0	0	0.0114943	0	0	0.025641	0	0	0
	Erichment Pvalue(Fisher' exact test)	1	1	1	1	1	1	1	1	1	1	1	1	1	1	1	1	1	1	1	1	0	1	1	1	1	1	1	1	1	1	0.0144946	1	1	1	1	0.0138392	1	1	0.0059488	1	1	1
SFG	Ratio of intersection to union	0.0680272	0.0806452	0.0615385	0	0.142857	0.139535	0.0943396	0.0963855	0.1	0.0943396	0.152542	0.108108	0.189189	0.148936	0.027027	0	0	0.0704225	0.08	0.1	0	1	0.023753	0.0233281	0.0243902	0.146341	0.175	0.113924	0.0147059	0.0833333	0.0471698	0.037037	0.0333333	0	0.0238095	0.0288462	0	0.129032	0.113208	0.159091	0	0.0895522
	Erichment Pvalue(Fisher' exact test)	2.11e-17	2.62e-27	9.52e-14	1	7.84e-11	8.33e-14	1.57e-10	1.22e-15	9.01e-08	1.57e-10	9.23e-20	1.89e-09	2.97e-17	6.69e-16	4.23e-13	1	1	1.37e-09	5.2e-06	2.18e-12	1	0	8.42e-27	6.79e-19	0.00153392	4.88e-14	7.34e-31	3.29e-18	0.0429159	4.19e-07	1.83e-08	0.00475245	0.00759354	1	0.0188805	6.83e-05	1	5.26e-17	7.01e-13	3.02e-16	1	2.26e-22
LSTG	Ratio of intersection to union	0.070407	0.106638	0.0816327	0.00827423	0.00952381	0.0248815	0.024619	0.0509849	0.00592417	0.0306604	0.0375587	0.0130024	0.0213777	0.0295858	0.148895	0.00238379	0.00714286	0.0288351	0.00476758	0.0388693	0	0.023753	1	0.259829	0.0285714	0.0237248	0.0643275	0.059789	0.00797267	0.0130332	0.0277162	0.00476191	0.00236686	0.00473373	0.0177725	0.0289855	0.007109	0.0374707	0.0257913	0.02	0	0.0931818
	Erichment Pvalue(Fisher' exact test)	5.16e-57	2.56e-95	8.33e-76	1.65e-07	1.79e-11	9.93e-27	2.61e-22	1.41e-47	1.09e-05	4.13e-31	5.38e-37	2.12e-12	5.47e-24	1.41e-31	4.54e-131	0.00120516	1.17e-08	8.38e-23	1.45e-06	5.22e-40	1	8.42e-27	0	9.42e-100	6.26e-21	4.89e-26	1.83e-66	3.28e-62	0.000976935	3.1e-13	1.76e-16	7.03e-06	0.0293595	0.000256703	1.51e-18	4.06e-18	6.87e-07	5.19e-36	1.44e-23	2e-18	1	8.83e-90
TPG	Ratio of intersection to union	0.0892351	0.106122	0.111111	0.0124805	0.0125786	0.0328125	0.0323575	0.0635401	0.0109718	0.0355487	0.0381679	0.0203125	0.0282132	0.040625	0.0770901	0.00314961	0.00943396	0.033033	0.00629921	0.0398773	0	0.0233281	0.259829	1	0.0357143	0.0248834	0.069697	0.0719755	0.0103858	0.0156006	0.0313837	0.00787402	0.00625978	0.0078125	0.0250391	0.0345324	0.009375	0.0460123	0.0323077	0.0327103	0	0.103348
	Erichment Pvalue(Fisher' exact test)	2.77e-63	2.63e-75	2.06e-90	5.71e-10	1.92e-12	2.75e-29	7.76e-25	2.58e-49	9.41e-10	1.9e-28	3.8e-28	1.93e-17	3.51e-26	7.44e-37	1.7e-41	0.000690085	2.21e-09	2.59e-21	4.73e-07	1.37e-30	1	6.79e-19	9.42e-100	0	1.85e-22	2.62e-20	2.18e-55	3.16e-60	0.000184402	1.02e-12	7.19e-16	1.24e-08	3.04e-05	2.79e-06	1.9e-22	1.13e-18	1.33e-07	3.59e-36	1.82e-24	4.71e-28	1	6.36e-80
CC	Ratio of intersection to union	0.037234	0.034632	0.060241	0.0714286	0.0294118	0.0875	0.0434783	0.0932203	0.0597015	0.0666667	0.0816327	0.0821918	0.0789474	0.0222222	0.0145631	0.0327869	0.030303	0.0458716	0.031746	0.0505051	0	0.0243902	0.0285714	0.0357143	1	0.0759494	0.0645161	0.05	0.0288462	0.115942	0.0642857	0.047619	0.0298507	0.0289855	0.08	0.0357143	0.0588235	0.0693069	0.0659341	0.0853659	0	0.0697674
	Erichment Pvalue(Fisher' exact test)	4.7e-08	1.57e-08	2.95e-13	1.71e-10	0.000223291	2.91e-13	1.82e-06	1.41e-17	7.64e-09	3.09e-10	2.06e-13	3.65e-12	1.06e-11	0.00278289	0.00027988	6.27e-06	0.000130678	2.27e-07	3.75e-05	7.77e-08	1	0.00153392	6.26e-21	1.85e-22	0	2.62e-11	9.65e-12	1.48e-08	0.000215322	1.3e-17	1.1e-12	1.53e-07	0.000173954	0.00027866	7.6e-12	2.3e-06	1.2e-08	2.67e-11	3.7e-10	5.21e-13	1	2.48e-16
AIC	Ratio of intersection to union	0.0326797	0.0412371	0.0530303	0.0555556	0.1	0.136364	0.113208	0.108434	0.0967742	0.204082	0.169492	0.105263	0.097561	0.1	0.0132979	0.0833333	0.107143	0.0405405	0.0769231	0.0806452	0	0.146341	0.0237248	0.0248834	0.0759494	1	0.117647	0.141026	0.0447761	0.111111	0.0666667	0.0740741	0.0322581	0.0625	0.0731707	0.0693069	0.0294118	0.126984	0.153846	0.155556	0	0.105263
	Erichment Pvalue(Fisher' exact test)	1.9e-07	4.94e-12	1.49e-11	8.55e-05	7.21e-08	1.11e-13	7.78e-13	8.1e-18	1.03e-07	1.91e-23	3.3e-22	2.27e-09	4.44e-09	1.04e-10	2.31e-05	9.46e-07	3.01e-08	1.95e-05	5.67e-06	5.83e-10	1	4.88e-14	4.89e-26	2.62e-20	2.62e-11	0	4.72e-20	5.33e-23	1.27e-05	1.35e-09	2.2e-12	9.44e-06	0.00792255	4.24e-05	9.72e-07	1.57e-12	0.010878	7.88e-17	7.63e-18	4.25e-16	1	6.9e-27
PSPD	Ratio of intersection to union	0.11413	0.106667	0.1625	0.0240964	0.0958904	0.154762	0.0816327	0.158333	0.0519481	0.115789	0.148515	0.126582	0.121951	0.159091	0.0541872	0.0138889	0.0263158	0.0508475	0.056338	0.106796	0	0.175	0.0643275	0.069697	0.0645161	0.117647	1	0.152542	0.0173913	0.0740741	0.0890411	0.0555556	0.0394737	0.0519481	0.0705882	0.0763889	0.025	0.145631	0.163043	0.151163	0	0.134503
	Erichment Pvalue(Fisher' exact test)	3.57e-31	5.21e-34	2.97e-43	0.000757729	5.01e-17	3.85e-27	8.19e-14	1.7e-33	1.42e-08	2.48e-20	6.98e-28	1.07e-21	8.54e-21	2.34e-28	1.82e-23	0.00587042	0.000177206	1.07e-08	6.85e-11	3.36e-19	1	7.34e-31	1.83e-66	2.18e-55	9.65e-12	4.72e-20	0	1.15e-31	0.00811093	4.07e-12	3.87e-19	3.42e-10	1.35e-06	1.42e-08	1.95e-11	9.87e-16	0.000460589	1.52e-27	1.15e-29	1.38e-26	1	4.47e-36
ASPD	Ratio of intersection to union	0.0641711	0.119816	0.192053	0.0394737	0.0882353	0.109756	0.0989011	0.156522	0.0714286	0.0869565	0.157895	0.0641026	0.102564	0.0909091	0.0471464	0.0307692	0.0746269	0.0442478	0.0454545	0.148936	0	0.113924	0.059789	0.0719755	0.05	0.141026	0.152542	1	0.0373832	0.0657895	0.0479452	0.0294118	0.0138889	0.0273973	0.0493827	0.0492958	0.0133333	0.142857	0.0860215	0.107143	0	0.160494
	Erichment Pvalue(Fisher' exact test)	1.61e-15	4.2e-39	2.13e-51	6.63e-06	2.5e-14	1.25e-17	2.78e-16	4.76e-32	3.01e-11	3.91e-14	1.59e-28	1.01e-09	3.48e-16	1.32e-14	6.89e-20	7.13e-06	2.52e-12	3.13e-07	7.43e-08	1.72e-26	1	3.29e-18	3.28e-62	3.16e-60	1.48e-08	5.33e-23	1.15e-31	0	7.16e-06	5.15e-10	3.92e-09	7.09e-05	0.0213299	0.000316448	2.24e-07	2.82e-09	0.0292126	7.43e-26	5.02e-14	2.76e-17	1	1.22e-43
TH	Ratio of intersection to union	0.011236	0.0181818	0.0125786	0.0169492	0.0185185	0.0140845	0.0125	0.027027	0	0.0125	0.0224719	0.0322581	0.046875	0.0266667	0.00248756	0.0212766	0.0192308	0	0.0204082	0.0113636	0	0.0147059	0.00797267	0.0103858	0.0288462	0.0447761	0.0173913	0.0373832	1	0.0333333	0.0894309	0	0	0.0181818	0.03125	0	0.0178571	0.0333333	0.0123457	0.0277778	0	0.0180723
	Erichment Pvalue(Fisher' exact test)	0.026967	0.000365421	0.0202934	0.0263417	0.0170128	0.0483791	0.0645861	0.000297053	1	0.0645861	0.00333433	0.000532433	8.39e-06	0.00159288	0.496215	0.00380534	0.0132568	1	0.00759652	0.0787655	1	0.0429159	0.000976935	0.000184402	0.000215322	1.27e-05	0.00811093	7.16e-06	0	0.000418609	9.44e-18	1	1	0.0188856	0.000659589	1	0.0207548	9.88e-05	0.0663702	0.00129957	1	0.00166728
SC	Ratio of intersection to union	0.0344828	0.026455	0.048	0	0.136364	0.05	0.0851064	0.0769231	0.0833333	0.0625	0.0892857	0.0967742	0.121212	0.0930233	0.00539084	0.0588235	0.0454545	0.0298507	0.0526316	0.0535714	0	0.0833333	0.0130332	0.0156006	0.115942	0.111111	0.0740741	0.0657895	0.0333333	1	0.0505051	0.105263	0.0434783	0	0.0588235	0	0.08	0.05	0.04	0.1	0	0.0530303
	Erichment Pvalue(Fisher' exact test)	2.03e-08	8.4e-08	7.86e-11	1	2e-08	0.000132467	6.64e-09	3.11e-12	1.85e-05	1.54e-06	7.68e-11	1.93e-07	7.63e-10	4e-09	0.0228004	0.00132442	0.00462828	0.000555831	0.0026472	2.9e-06	1	4.19e-07	3.1e-13	1.02e-12	1.3e-17	1.35e-09	4.07e-12	5.15e-10	0.000418609	0	2.42e-09	4.11e-06	0.00528782	1	7.76e-05	1	2.25e-05	3.8e-06	0.000255791	2.6e-09	1	8.23e-13
CN	Ratio of intersection to union	0.0422535	0.0350195	0.0304569	0.030303	0.0210526	0.0857143	0.025	0.0612245	0.0652174	0.0512821	0.0725806	0.0495049	0.0582524	0.0347826	0.0183066	0.0227273	0.0106383	0.0522388	0.0337079	0.0234375	0.010989	0.0471698	0.0277162	0.0313837	0.0642857	0.0666667	0.0890411	0.0479452	0.0894309	0.0505051	1	0.0333333	0.0212766	0.0103093	0.0485437	0.0117647	0.0102041	0.0546875	0.0508475	0.045045	0	0.055
	Erichment Pvalue(Fisher' exact test)	1.5e-09	1.81e-08	4.03e-06	1.65e-05	0.000464649	2.21e-16	0.000281091	3.07e-12	4.08e-13	2.93e-09	5.91e-14	4.72e-09	1.02e-10	4.8e-06	4.84e-05	1.31e-05	0.0252291	8.99e-10	1.86e-07	0.000518981	0.0144946	1.83e-08	1.76e-16	7.19e-16	1.1e-12	2.2e-12	3.87e-19	3.92e-09	9.44e-18	2.42e-09	0	4.65e-07	0.000362252	0.0358479	8.5e-09	0.0377278	0.0393621	3.73e-10	3.51e-09	5.26e-08	1	8.71e-13
IC	Ratio of intersection to union	0.0145985	0.00549451	0.025641	0.0555556	0	0.0689655	0.025641	0.0428571	0.0714286	0.0526316	0.0638298	0.0454545	0	0.0285714	0	0	0.0909091	0.0175439	0	0.0212766	0	0.037037	0.00476191	0.00787402	0.047619	0.0740741	0.0555556	0.0294118	0	0.105263	0.0333333	1	0.0833333	0	0.0416667	0.0113636	0.0666667	0.0196078	0.0789474	0.1	0	0.015873
	Erichment Pvalue(Fisher' exact test)	0.000302164	0.0363108	1.04e-06	0.00289495	1	1.11e-05	0.00722481	2.13e-07	0.00206851	2.03e-05	6.03e-08	0.00372085	1	0.00640123	1	1	0.00144832	0.0109241	1	0.00887031	1	0.00475245	7.03e-06	1.24e-08	1.53e-07	9.44e-06	3.42e-10	7.09e-05	1	4.11e-06	4.65e-07	0	0.00165508	1	0.00413359	0.0172693	0.00227517	0.00969225	3.03e-08	1.39e-08	1	0.000254652
HTH	Ratio of intersection to union	0.0215827	0.00540541	0.0165289	0.047619	0.0625	0.030303	0.0238095	0.027027	0.0588235	0.0238095	0.0392157	0.0833333	0.0357143	0.0263158	0.00274725	0	0	0.0517241	0.0909091	0	0	0.0333333	0.00236686	0.00625978	0.0298507	0.0322581	0.0394737	0.0138889	0	0.0434783	0.0212766	0.0833333	1	0.0588235	0.0769231	0.010989	0	0.0377358	0.047619	0.0909091	0	0.00769231
	Erichment Pvalue(Fisher' exact test)	9.16e-06	0.0574647	0.000617543	0.00462819	0.00297742	0.00858028	0.0115353	0.000216288	0.00330776	0.0115353	9.44e-05	1.46e-05	0.00693524	0.0102229	0.112318	1	1	5.54e-07	0.00132426	1	1	0.00759354	0.0293595	3.04e-05	0.000173954	0.00792255	1.35e-06	0.0213299	1	0.00528782	0.000362252	0.00165508	0	0.00330776	1.82e-05	0.0274891	1	0.000102995	6.01e-05	7.78e-08	1	0.0400256
CV	Ratio of intersection to union	0.0212766	0.0217391	0.0162602	0.0434783	0	0.0909091	0.0227273	0.04	0	0.0227273	0.0185185	0.12	0.0333333	0.025	0.00824176	0.0909091	0.0625	0	0.0769231	0.0192308	0	0	0.00473373	0.0078125	0.0289855	0.0625	0.0519481	0.0273973	0.0181818	0	0.0103093	0	0.0588235	1	0.0714286	0.0217391	0	0.0363636	0.0222222	0.0555556	0	0.0230769
	Erichment Pvalue(Fisher' exact test)	1.95e-05	5.78e-07	0.000986313	0.00578212	1	1.32e-07	0.0143989	2.52e-06	1	0.0143989	0.0184785	4.16e-08	0.00866188	0.0127628	0.000355698	0.000827866	0.00289483	1	0.00165511	0.0176638	1	1	0.000256703	2.79e-06	0.00027866	4.24e-05	1.42e-08	0.000316448	0.0188856	1	0.0358479	1	0.00330776	0	2.92e-05	0.000528134	1	0.000165117	0.0148075	5.8e-05	1	1.51e-05
AMY	Ratio of intersection to union	0.033557	0.03125	0.0546875	0.0967742	0	0.0454545	0.0377358	0.060241	0	0.0185185	0.0833333	0.151515	0.0789474	0.0625	0.00533333	0.047619	0.0384615	0.057971	0.0434783	0.05	0	0.0238095	0.0177725	0.0250391	0.08	0.0731707	0.0705882	0.0493827	0.03125	0.0588235	0.0485437	0.0416667	0.0769231	0.0714286	1	0.04	0.0689655	0.0983607	0.0769231	0.0666667	0	0.028777
	Erichment Pvalue(Fisher' exact test)	7.07e-08	5.24e-09	3.39e-12	1.76e-07	1	0.000209184	0.00038126	2.28e-09	1	0.0285963	2.71e-10	1.93e-12	6.4e-07	2.15e-06	0.0347323	0.00165539	0.00578248	9.75e-08	0.00330818	5.87e-06	1	0.0188805	1.51e-18	1.9e-22	7.6e-12	9.72e-07	1.95e-11	2.24e-07	0.000659589	7.76e-05	8.5e-09	0.00413359	1.82e-05	2.92e-05	0	6.32e-07	3.57e-05	1.48e-12	1.98e-08	1.57e-06	1	2.91e-06
OB	Ratio of intersection to union	0.0234742	0.0438247	0.0473684	0.0103093	0.0108696	0.0377358	0.017094	0.0482759	0.0107527	0.0530973	0.057377	0.0408163	0.00961539	0.036036	0.0137931	0	0.0224719	0.0300752	0.0114943	0.0325203	0.0114943	0.0288462	0.0289855	0.0345324	0.0357143	0.0693069	0.0763889	0.0492958	0	0	0.0117647	0.0113636	0.010989	0.0217391	0.04	1	0.0326087	0.0564516	0.0714286	0.046729	0	0.0507614
	Erichment Pvalue(Fisher' exact test)	0.000105937	2.97e-11	2.5e-10	0.0476147	0.0308723	1.92e-06	0.00660041	3.89e-09	0.0342439	2.21e-09	1.94e-10	4.01e-07	0.0705749	3.99e-06	0.001543	1	0.000248141	3.5e-05	0.0138392	1.51e-05	0.0138392	6.83e-05	4.06e-18	1.13e-18	2.3e-06	1.57e-12	9.87e-16	2.82e-09	1	1	0.0377278	0.0172693	0.0274891	0.000528134	6.32e-07	0	6.56e-06	2.68e-10	4.25e-13	4.16e-08	1	1.63e-11
MED	Ratio of intersection to union	0.00694444	0.00531915	0.016129	0.0416667	0	0	0.0222222	0.0128205	0	0.0222222	0.0181818	0.0357143	0.0322581	0.0243902	0	0	0.0588235	0	0	0.0188679	0	0	0.007109	0.009375	0.0588235	0.0294118	0.025	0.0133333	0.0178571	0.08	0.0102041	0.0666667	0	0	0.0689655	0.0326087	1	0.0175439	0.0217391	0.0540541	0	0.0075188
	Erichment Pvalue(Fisher' exact test)	0.0593721	0.0781569	0.00120174	0.00635862	1	1	0.0158277	0.0305419	1	0.0158277	0.0203078	0.00816861	0.00952413	0.0140304	1	1	0.00318392	1	1	0.0194133	1	1	6.87e-07	1.33e-07	1.2e-08	0.010878	0.000460589	0.0292126	0.0207548	2.25e-05	0.0393621	0.00227517	1	1	3.57e-05	6.56e-06	0	0.0212016	0.0162765	7.08e-05	1	0.0546219
SPCD	Ratio of intersection to union	0.077381	0.0714286	0.102041	0.0166667	0.0769231	0.15873	0.108108	0.116505	0.0754717	0.138889	0.15	0.12069	0.114754	0.164179	0.0439276	0.0208333	0.0188679	0.0526316	0.0625	0.097561	0	0.129032	0.0374707	0.0460123	0.0693069	0.126984	0.145631	0.142857	0.0333333	0.05	0.0546875	0.0196078	0.0377358	0.0363636	0.0983607	0.0564516	0.0175439	1	0.152778	0.229508	0	0.0828025
	Erichment Pvalue(Fisher' exact test)	3.11e-19	3.45e-21	3.76e-24	0.0269071	1.57e-09	1.45e-21	2.48e-15	4.3e-21	2.62e-09	4.94e-20	1.75e-23	2.07e-15	7.54e-15	3.52e-23	9.6e-20	0.00388799	0.0135433	6e-08	2.76e-08	1.51e-14	1	5.26e-17	5.19e-36	3.59e-36	2.67e-11	7.88e-17	1.52e-27	7.43e-26	9.88e-05	3.8e-06	3.73e-10	0.00969225	0.000102995	0.000165117	1.48e-12	2.68e-10	0.0212016	0	2.48e-22	5.12e-32	1	9.81e-20
ARSP	Ratio of intersection to union	0.0493827	0.038835	0.118519	0.0204082	0.0465116	0.192308	0.109375	0.11828	0.0454545	0.109375	0.157143	0.125	0.0363636	0.155172	0.0155039	0.027027	0.0238095	0.0229885	0	0.0533333	0.025641	0.113208	0.0257913	0.0323077	0.0659341	0.153846	0.163043	0.0860215	0.0123457	0.04	0.0508475	0.0789474	0.047619	0.0222222	0.0769231	0.0714286	0.0217391	0.152778	1	0.207547	0	0.111888
	Erichment Pvalue(Fisher' exact test)	1.93e-11	1.88e-10	1.59e-28	0.0206707	7.72e-05	7.15e-23	5.73e-14	2.14e-20	9.65e-05	5.73e-14	1.45e-22	1.3e-13	0.000445541	2.41e-19	1.34e-05	0.00297871	0.0103878	0.00283732	1	4.92e-07	0.0059488	7.01e-13	1.44e-23	1.82e-24	3.7e-10	7.63e-18	1.15e-29	5.02e-14	0.0663702	0.000255791	3.51e-09	3.03e-08	6.01e-05	0.0148075	1.98e-08	4.25e-13	0.0162765	2.48e-22	0	3.11e-25	1	4.98e-28
ASD	Ratio of intersection to union	0.0657895	0.0510204	0.108527	0.05	0.121212	0.173913	0.125	0.116279	0.117647	0.105263	0.196721	0.179487	0.166667	0.134615	0.0131579	0	0.0606061	0.0519481	0.0322581	0.0597015	0	0.159091	0.02	0.0327103	0.0853659	0.155556	0.151163	0.107143	0.0277778	0.1	0.045045	0.1	0.0909091	0.0555556	0.0666667	0.046729	0.0540541	0.229508	0.207547	1	0	0.0942029
	Erichment Pvalue(Fisher' exact test)	2.37e-16	4.28e-15	5.14e-26	0.000116913	1.81e-10	1.67e-18	8.2e-15	1.97e-19	3.02e-10	2.17e-12	1.04e-26	3.93e-17	1.43e-16	3.22e-15	5.1e-05	1	2.71e-05	4.07e-07	0.00462914	1.73e-07	1	3.02e-16	2e-18	4.71e-28	5.21e-13	4.25e-16	1.38e-26	2.76e-17	0.00129957	2.6e-09	5.26e-08	1.39e-08	7.78e-08	5.8e-05	1.57e-06	4.16e-08	7.08e-05	5.12e-32	3.11e-25	0	1	2.83e-23
VTA	Ratio of intersection to union	0	0	0	0	0	0	0	0	0	0	0	0	0	0	0	0	0	0	0	0	0	0	0	0	0	0	0	0	0	0	0	0	0	0	0	0	0	0	0	0	1	0
	Erichment Pvalue(Fisher' exact test)	1	1	1	1	1	1	1	1	1	1	1	1	1	1	1	1	1	1	1	1	1	0	1	1	1	1	1	1	1	1	1	1	1	1	1	1	1	1	1	1	0	1
PS	Ratio of intersection to union	0.0708333	0.110701	0.18408	0.0223881	0.0393701	0.103704	0.0821918	0.130178	0.0230769	0.0821918	0.0909091	0.0444444	0.0827068	0.0921986	0.0619469	0.0162602	0.023622	0.0538922	0.016	0.129252	0	0.0895522	0.0931818	0.103348	0.0697674	0.105263	0.134503	0.160494	0.0180723	0.0530303	0.055	0.015873	0.00769231	0.0230769	0.028777	0.0507614	0.0075188	0.0828025	0.111888	0.0942029	0	1
	Erichment Pvalue(Fisher' exact test)	2.85e-19	1.83e-37	4.98e-58	4.5e-05	3.91e-10	3.37e-26	1.33e-19	1.63e-34	1.51e-05	1.33e-19	5.37e-22	2.72e-10	1.28e-20	1.54e-22	2.11e-25	2.57e-05	4.44e-06	6.28e-12	0.000153303	4.56e-33	1	0	8.83e-90	6.36e-80	2.48e-16	6.9e-27	4.47e-36	1.22e-43	0.00166728	8.23e-13	8.71e-13	0.000254652	0.0400256	1.51e-05	2.91e-06	1.63e-11	0.0546219	9.81e-20	4.98e-28	1	1	0

## Sheet: Table S5
		V1C	V2C	DLPFC	GP	HYP	AMG	PEC	AG	SAR	ACB	VMPFC	VLPFC	SU	IPS	LF	V4C	HIP	PIC	PTM	CGS	OFC	pons	SFG	LSTG	TPG	CC	AIC	PSPD	ASPD	TH	SC	PG	CN	IC	HTH	CV	AMY	OB	MED	SPCD	ARSP	ASD	VTA	PS
V1C	Ratio of intersection to union	1	0.134831	0.0952381	0.0453564	0.063253	0.0556745	0.0514541	0.105691	0.0273973	0.0961857	0.0584071	0.0143541	0.0493274	0.11068	0.0917031	0.134831	0.103581	0.0353982	0.107173	0.0954955	0.049569	0.079235	0.0876866	0.143829	0.138782	0.0375671	0.10498	0.120438	0.04	0.00728155	0.0502793	0.0186047	0.0815534	0.00932401	0.00728155	0.0178174	0.0429185	0.00896861	0.0170213	0.0759754	0.0244989	0.0635246	0.0939716	0.0646853
	Erichment Pvalue(Fisher' exact test)	0	2.21e-83	1.04e-47	9.44e-20	2.9e-26	1.74e-25	9.29e-25	1.16e-75	7.33e-12	1.66e-48	1.02e-23	4.83e-07	1.38e-23	5.13e-59	2.4e-49	2.21e-83	6.29e-59	5.19e-15	1.4e-81	7.2e-48	4.18e-22	5.88e-38	9.6e-43	3e-117	3.9e-135	2.08e-12	1.01e-58	8.5e-66	9.79e-18	0.000514414	1.56e-19	5.61e-08	3.52e-39	0.00115939	0.000514414	2.3e-06	3.56e-18	0.00674852	3.03e-05	9.49e-37	1.59e-09	6.36e-29	8.92e-47	1.99e-27
V2C	Ratio of intersection to union	0.134831	1	0.101201	0.0321199	0.0699088	0.0767544	0.0331126	0.12523	0.0322581	0.0680713	0.11194	0.0119904	0.0425056	0.149194	0.0686695	1	0.116732	0.0425056	0.106419	0.0918919	0.0520607	0.0794521	0.0921053	0.177355	0.150546	0.0395683	0.114286	0.127072	0.0495495	0.00731707	0.0504673	0.0116009	0.0551331	0.0117371	0.00731707	0.0340909	0.0319829	0.00674157	0.017094	0.0545455	0.0292135	0.050813	0.0548885	0.0781528
	Erichment Pvalue(Fisher' exact test)	2.21e-83	0	7.63e-52	3.4e-12	1.45e-30	2.57e-39	1.62e-13	2.03e-98	1.08e-14	2.95e-29	1.94e-59	1.21e-05	3.44e-19	2.75e-87	2.88e-33	0	3.57e-70	3.44e-19	9.48e-81	2.99e-45	1.47e-23	4.43e-38	1.24e-45	1.73e-158	3.96e-153	2.13e-13	2.24e-66	1.58e-70	1.24e-23	0.000507034	1.37e-19	0.0002037	1.93e-22	9.03e-05	0.000507034	4.26e-15	4.99e-12	0.0390562	2.92e-05	4.28e-23	4.93e-12	4.4e-21	2.23e-21	5.54e-36
DLPFC	Ratio of intersection to union	0.0952381	0.101201	1	0.042623	0.0546875	0.0480769	0.0340136	0.0665323	0.0441176	0.083151	0.0693069	0.032	0.0449827	0.0943396	0.073955	0.101201	0.0772798	0.0486111	0.0883191	0.0859951	0.0594059	0.0740103	0.091623	0.120843	0.105396	0.0481013	0.0934891	0.108911	0.0863309	0.00809717	0.0613333	0.0225564	0.0539084	0.019084	0.00809717	0.0319149	0.0738255	0.0441176	0.0331126	0.0560472	0.05	0.0443787	0.0611765	0.113065
	Erichment Pvalue(Fisher' exact test)	1.04e-47	7.63e-52	0	9.31e-13	3.21e-19	9.18e-15	8.28e-10	2.74e-41	1.44e-14	1.79e-33	1.48e-24	5.62e-12	4.24e-14	2.25e-36	9.31e-26	7.63e-52	2.35e-37	1.43e-15	2.12e-69	3.2e-33	1.45e-19	1.64e-32	2.47e-35	2.1e-98	2.19e-104	1.26e-14	4.79e-47	8.99e-46	2.66e-32	0.00416377	2.56e-20	7.81e-07	5.51e-17	7.42e-06	0.00416377	1.99e-09	6.59e-26	1.44e-14	2.68e-09	8.13e-18	1.79e-16	4.8e-13	5.85e-21	8.26e-48
GP	Ratio of intersection to union	0.0453564	0.0321199	0.042623	1	0.0326087	0.0636943	0.0510949	0.0192963	0.0420168	0.0371517	0.0542636	0.0425532	0.0364963	0.0695652	0.0609756	0.0321199	0.0267686	0.0441176	0.0292276	0.032967	0.0522876	0.0311111	0.0708333	0.0352798	0.0258467	0.0325203	0.0443038	0.0472727	0.0597015	0.0348837	0.0530973	0.037037	0.0547945	0.0594059	0.0348837	0.0314961	0.0457516	0.0508475	0.027027	0.0588235	0.046875	0.0842697	0.0620438	0.0328467
	Erichment Pvalue(Fisher' exact test)	9.44e-20	3.4e-12	9.31e-13	0	2.74e-10	2.85e-13	1.82e-09	9.79e-10	3.63e-07	4.24e-11	2.12e-15	3.96e-07	1.99e-06	1.94e-19	6.28e-13	3.4e-12	2.58e-10	5.91e-08	2.49e-20	2.17e-08	2.67e-10	2.63e-11	1.38e-20	1.89e-23	1.61e-19	1.09e-07	1.64e-19	1.67e-13	3.05e-11	3.97e-06	1.52e-13	4.03e-06	8.85e-14	3.59e-10	3.97e-06	2.55e-05	8.74e-09	7.42e-09	9.72e-05	1.77e-13	2.57e-08	2.08e-20	2.82e-19	2.26e-08
HYP	Ratio of intersection to union	0.063253	0.0699088	0.0546875	0.0326087	1	0.0236842	0.0280899	0.038961	0.0176471	0.0964567	0.0488323	0.0126582	0.0253521	0.0588235	0.0448549	0.0699088	0.0368852	0.0311615	0.101185	0.0588235	0.0295699	0.0652174	0.0668151	0.0561024	0.0561538	0.064877	0.0765766	0.0493827	0.0224719	0.0163399	0.0648148	0.0372671	0.0584112	0.00611621	0.0163399	0.0351906	0.0296496	0.0236686	0.0360111	0.05	0.014245	0.0427136	0.0665281	0.0520833
	Erichment Pvalue(Fisher' exact test)	2.9e-26	1.45e-30	3.21e-19	2.74e-10	0	1.55e-06	7.6e-09	7.33e-15	1.93e-05	1.16e-43	3.71e-16	7.9e-05	8.44e-08	4.21e-21	2.87e-15	1.45e-30	2.88e-11	3.25e-10	6.49e-80	3.64e-21	5.99e-09	3.79e-27	3.06e-25	8.56e-28	1.57e-33	3.25e-24	2.03e-35	1.96e-16	1.13e-06	6.96e-08	3.56e-24	3.16e-15	6.12e-21	0.0472979	6.96e-08	1.49e-12	5.24e-09	7.66e-08	5.96e-12	3.51e-17	0.000607479	6.73e-14	2.66e-25	9.39e-18
AMG	Ratio of intersection to union	0.0556745	0.0767544	0.0480769	0.0636943	0.0236842	1	0.0551724	0.0497685	0.0472441	0.033033	0.0766284	0.038835	0.0863309	0.108696	0.0764706	0.0767544	0.0560928	0.0413793	0.0386221	0.0581818	0.0759494	0.0193966	0.0472441	0.0630408	0.0488246	0.0233463	0.0521921	0.0879121	0.0342466	0.0103093	0.0466102	0.0168067	0.0212766	0.0265487	0.0103093	0.037037	0.0628931	0.0230769	0.0189873	0.0837696	0.0362319	0.0631579	0.0273973	0.035461
	Erichment Pvalue(Fisher' exact test)	1.74e-25	2.57e-39	9.18e-15	2.85e-13	1.55e-06	0	9.55e-11	1.31e-39	1.43e-08	2.38e-09	7.89e-24	6.11e-07	5.75e-18	6.34e-34	2.17e-17	2.57e-39	2.56e-28	1.13e-07	1.25e-29	2.9e-17	1.69e-16	1.14e-05	2.23e-12	3.06e-53	1.56e-50	4.4e-05	8.69e-24	1.17e-29	3.41e-06	0.0358479	1.47e-11	0.00643883	0.000237772	0.000143312	0.0358479	1.3e-06	3.7e-13	0.00059361	0.0024177	4.57e-21	1.72e-06	1.03e-14	1.09e-06	3.77e-09
PEC	Ratio of intersection to union	0.0514541	0.0331126	0.0340136	0.0510949	0.0280899	0.0551724	1	0.0231481	0.047619	0.0456026	0.0403226	0.05	0.0847458	0.0841121	0.0958904	0.0331126	0.0397614	0.0578512	0.0263992	0.0763052	0.057554	0.0227273	0.0657895	0.0320592	0.0243243	0.0300429	0.0277778	0.0498084	0.0666667	0.0273973	0.046729	0.0425532	0.085	0.0568182	0.0273973	0.0173913	0.0814815	0.00917431	0.0298507	0.0887574	0.0810811	0.0981595	0.077821	0.0466926
	Erichment Pvalue(Fisher' exact test)	9.29e-25	1.62e-13	8.28e-10	1.82e-09	7.6e-09	9.55e-11	0	2.16e-14	1.36e-07	5.96e-15	1.03e-10	1.8e-07	1.1e-15	1.92e-24	4.04e-21	1.62e-13	3.09e-19	3.6e-10	2.62e-19	1.37e-24	5.37e-11	7.73e-08	8.49e-19	2.69e-22	6.23e-20	4.54e-07	7.1e-11	1.16e-14	6.07e-12	0.000316448	1.51e-11	1.84e-06	2.19e-23	1.13e-08	0.000316448	0.00867075	2.3e-16	0.114296	4.52e-05	1.66e-21	2.4e-14	1.09e-23	5.92e-26	2.59e-13
AG	Ratio of intersection to union	0.105691	0.12523	0.0665323	0.0192963	0.038961	0.0497685	0.0231481	1	0.0236967	0.0436893	0.0777423	0.00842359	0.0352113	0.0847085	0.0469645	0.12523	0.106586	0.0243902	0.0944832	0.0492813	0.0452436	0.058927	0.0483701	0.182021	0.17235	0.0364963	0.0786026	0.0741902	0.0232019	0.00606796	0.032735	0.00947867	0.0296925	0.00953516	0.00606796	0.0104408	0.0285714	0.00816803	0.00790961	0.0341786	0.0282353	0.0241493	0.0467005	0.0513875
	Erichment Pvalue(Fisher' exact test)	1.16e-75	2.03e-98	2.74e-41	9.79e-10	7.33e-15	1.31e-39	2.16e-14	0	4.58e-18	8.35e-20	1.15e-56	1.77e-06	1.44e-27	8.26e-68	4.9e-35	2.03e-98	1.78e-75	7.66e-16	1.22e-60	5.7e-27	1.92e-35	1.09e-28	1.07e-27	1.37e-175	6.34e-175	1.6e-17	1.94e-46	2.53e-51	1.1e-14	9.68e-06	2.39e-15	1.1e-05	2.38e-13	2.87e-06	9.68e-06	5.64e-05	1.1e-17	0.000740757	0.0117893	3.4e-19	3.53e-21	3.36e-11	3.39e-24	7.82e-29
SAR	Ratio of intersection to union	0.0273973	0.0322581	0.0441176	0.0420168	0.0176471	0.0472441	0.047619	0.0236967	1	0.020339	0.0577778	0.0491803	0.08	0.0653266	0.0447761	0.0322581	0.0182186	0.0384615	0.0138445	0.0290456	0.0854701	0.0165485	0.0619048	0.0289673	0.0285451	0.0328639	0.0244444	0.0539419	0.0909091	0.0784314	0.035533	0.04	0.00510204	0.0735294	0.0784314	0.0210526	0.05	0.0227273	0.026087	0.0186335	0.0526316	0.0460526	0.0321285	0.0686695
	Erichment Pvalue(Fisher' exact test)	7.33e-12	1.08e-14	1.44e-14	3.63e-07	1.93e-05	1.43e-08	1.36e-07	4.58e-18	0	7.7e-06	2.1e-17	5.73e-06	2.7e-13	3.09e-18	2.27e-08	1.08e-14	1.42e-07	5.78e-06	6.49e-09	9.25e-08	3.34e-16	6.67e-06	7.21e-18	6.21e-23	6.99e-32	3.34e-08	2.08e-10	5.99e-17	2.53e-15	2.19e-09	1.73e-08	3.17e-05	0.247487	1.7e-09	2.19e-09	0.00424164	8.64e-09	0.00319313	0.000343068	0.0014228	5.79e-08	1.69e-09	5.03e-09	1.92e-22
ACB	Ratio of intersection to union	0.0961857	0.0680713	0.083151	0.0371517	0.0964567	0.033033	0.0456026	0.0436893	0.020339	1	0.0539906	0.0223048	0.0323625	0.0736041	0.060423	0.0680713	0.0884146	0.0668896	0.136852	0.130542	0.0368098	0.0846024	0.0663391	0.0843882	0.0701048	0.0435835	0.131313	0.0788863	0.0424837	0.0191571	0.0892388	0.0321429	0.133333	0.0179211	0.0191571	0.0731707	0.0664557	0.0168919	0.028125	0.0623229	0.0366667	0.0693642	0.078341	0.0599078
	Erichment Pvalue(Fisher' exact test)	1.66e-48	2.95e-29	1.79e-33	4.24e-11	1.16e-43	2.38e-09	5.96e-15	8.35e-20	7.7e-06	0	1.04e-17	3.23e-08	1.17e-09	7.34e-27	1.28e-20	2.95e-29	2.26e-45	1.36e-24	2.24e-131	5.37e-59	6.67e-11	1.48e-39	1.94e-23	1.44e-56	5.68e-53	5.33e-13	1.32e-75	2.34e-30	1.03e-13	3.1e-08	1.28e-34	4.53e-11	6.53e-58	1.04e-05	3.1e-08	2.12e-28	1.15e-23	0.000111144	7.88e-08	2.99e-21	1.21e-11	1.61e-24	3.86e-30	1.26e-20
VMPFC	Ratio of intersection to union	0.0584071	0.11194	0.0693069	0.0542636	0.0488323	0.0766284	0.0403226	0.0777423	0.0577778	0.0539906	1	0.0241546	0.0711297	0.125	0.0627306	0.11194	0.0602606	0.0801688	0.0638298	0.0588235	0.1	0.0743494	0.0816327	0.0891648	0.0576923	0.0544413	0.115385	0.0923913	0.0406504	0.015	0.060241	0.0226244	0.0422961	0.0184332	0.015	0.0560345	0.0703125	0.030303	0.0191571	0.0721649	0.0553191	0.0734266	0.0358056	0.0530504
	Erichment Pvalue(Fisher' exact test)	1.02e-23	1.94e-59	1.48e-24	2.12e-15	3.71e-16	7.89e-24	1.03e-10	1.15e-56	2.1e-17	1.04e-17	0	3.28e-07	7.92e-22	4.69e-48	1.61e-18	1.94e-59	2.01e-26	2.57e-25	3.96e-45	9.68e-19	3.77e-33	7.7e-33	3.2e-28	1.49e-66	7.78e-44	2.4e-16	4.63e-63	1.11e-34	7.43e-11	5.78e-05	1.99e-18	6.12e-06	2.23e-11	6.96e-05	5.78e-05	1.74e-16	2.32e-21	6.55e-08	0.000299105	1.74e-22	3.89e-16	6.69e-23	1.85e-09	2.83e-16
VLPFC	Ratio of intersection to union	0.0143541	0.0119904	0.032	0.0425532	0.0126582	0.038835	0.05	0.00842359	0.0491803	0.0223048	0.0241546	1	0.0789474	0.0508475	0.0363636	0.0119904	0.0192308	0.0649351	0.010917	0.0230415	0.020202	0.0125313	0.0260417	0.0141026	0.0111214	0.0157068	0.0187354	0.0363636	0.0649351	0.0357143	0.0348837	0.0833333	0.0239521	0.0444444	0.0357143	0.0289855	0.0416667	0.015873	0.0337079	0.00729927	0.0277778	0.0230769	0.03125	0.0229358
	Erichment Pvalue(Fisher' exact test)	4.83e-07	1.21e-05	5.62e-12	3.96e-07	7.9e-05	6.11e-07	1.8e-07	1.77e-06	5.73e-06	3.23e-08	3.28e-07	0	6.51e-12	2.53e-15	8.32e-07	1.21e-05	2.29e-11	1.16e-09	3.6e-10	4.22e-07	0.00187519	9.7e-06	2.2e-07	1.98e-12	2.08e-12	0.000332598	4.64e-10	1.91e-12	1.16e-09	0.00783986	1.87e-09	1.1e-08	5.43e-06	0.000218907	0.00783986	0.000759319	4.38e-07	0.0348233	2.48e-05	0.0896026	0.000849174	9.39e-05	1.67e-10	4.32e-07
SU	Ratio of intersection to union	0.0493274	0.0425056	0.0449827	0.0364963	0.0253521	0.0863309	0.0847458	0.0352113	0.08	0.0323625	0.0711297	0.0789474	1	0.105769	0.0896552	0.0425056	0.0276134	0.0677966	0.0341151	0.0350195	0.141732	0.0205011	0.0711111	0.0529634	0.030881	0.017094	0.0527473	0.0793651	0.0588235	0.028169	0.0521327	0.0322581	0.0487805	0.0224719	0.028169	0.0454545	0.0746269	0.00934579	0.0381679	0.0581395	0.0825688	0.0727273	0.0299625	0.0429688
	Erichment Pvalue(Fisher' exact test)	1.38e-23	3.44e-19	4.24e-14	1.99e-06	8.44e-08	5.75e-18	1.1e-15	1.44e-27	2.7e-13	1.17e-09	7.92e-22	6.51e-12	0	2.95e-32	2.05e-19	3.44e-19	1.02e-11	4.67e-12	4.33e-29	2.8e-09	1.11e-30	6.7e-07	1.03e-20	7.66e-48	1.34e-29	0.00113669	2.02e-26	2.13e-26	2.87e-10	0.000297258	3.25e-13	8.72e-05	6.94e-12	0.00242258	0.000297258	2.43e-07	1.12e-14	0.110977	1.35e-06	5.88e-13	1.78e-14	1.47e-16	7.9e-08	4.99e-12
IPS	Ratio of intersection to union	0.11068	0.149194	0.0943396	0.0695652	0.0588235	0.108696	0.0841121	0.0847085	0.0653266	0.0736041	0.125	0.0508475	0.105769	1	0.12931	0.149194	0.0757315	0.0697674	0.0623145	0.0724638	0.0779221	0.0474383	0.116505	0.111243	0.0802092	0.0395137	0.0917603	0.13253	0.0849057	0.0172414	0.0653595	0.025641	0.0668896	0.031746	0.0172414	0.0428571	0.0782609	0.00473934	0.025641	0.0957854	0.0829268	0.0976562	0.0498615	0.0943953
	Erichment Pvalue(Fisher' exact test)	5.13e-59	2.75e-87	2.25e-36	1.94e-19	4.21e-21	6.34e-34	1.92e-24	8.26e-68	3.09e-18	7.34e-27	4.69e-48	2.53e-15	2.95e-32	0	3.26e-42	2.75e-87	1.2e-37	1.9e-19	3.61e-46	3.67e-24	2.04e-22	2.43e-17	8.69e-43	3.48e-96	1.65e-79	2.87e-10	1.83e-46	2.77e-53	1.01e-24	3.76e-05	1.08e-19	3.02e-06	4.29e-20	3.32e-08	3.76e-05	8.29e-11	1.6e-22	0.268381	1.16e-05	2.91e-30	4.45e-24	9.01e-31	9.02e-15	2.92e-34
LF	Ratio of intersection to union	0.0917031	0.0686695	0.073955	0.0609756	0.0448549	0.0764706	0.0958904	0.0469645	0.0447761	0.060423	0.0627306	0.0363636	0.0896552	0.12931	1	0.0686695	0.0533333	0.0748299	0.0514166	0.0681004	0.10625	0.0457516	0.105263	0.0716934	0.0522994	0.0227273	0.0623701	0.0935252	0.0748299	0.0294118	0.0583333	0.0322581	0.0977778	0.0512821	0.0294118	0.027972	0.0931677	0	0.0181818	0.126316	0.0714286	0.1	0.0622837	0.0454545
	Erichment Pvalue(Fisher' exact test)	2.4e-49	2.88e-33	9.31e-26	6.28e-13	2.87e-15	2.17e-17	4.04e-21	4.9e-35	2.27e-08	1.28e-20	1.61e-18	8.32e-07	2.05e-19	3.26e-42	0	2.88e-33	7.66e-26	9.98e-16	2.42e-44	4.02e-21	3.76e-25	2.16e-18	5.22e-34	2.36e-62	5.14e-54	6.77e-05	7.23e-30	4.19e-32	9.98e-16	6.93e-06	2.07e-15	8.42e-06	1.08e-28	1.11e-09	6.93e-06	5.26e-05	1.73e-21	1	0.00300392	5.25e-35	1.38e-14	4.44e-26	2.82e-19	1.44e-12
V4C	Ratio of intersection to union	0.134831	1	0.101201	0.0321199	0.0699088	0.0767544	0.0331126	0.12523	0.0322581	0.0680713	0.11194	0.0119904	0.0425056	0.149194	0.0686695	1	0.116732	0.0425056	0.106419	0.0918919	0.0520607	0.0794521	0.0921053	0.177355	0.150546	0.0395683	0.114286	0.127072	0.0495495	0.00731707	0.0504673	0.0116009	0.0551331	0.0117371	0.00731707	0.0340909	0.0319829	0.00674157	0.017094	0.0545455	0.0292135	0.050813	0.0548885	0.0781528
	Erichment Pvalue(Fisher' exact test)	2.21e-83	0	7.63e-52	3.4e-12	1.45e-30	2.57e-39	1.62e-13	2.03e-98	1.08e-14	2.95e-29	1.94e-59	1.21e-05	3.44e-19	2.75e-87	2.88e-33	0	3.57e-70	3.44e-19	9.48e-81	2.99e-45	1.47e-23	4.43e-38	1.24e-45	1.73e-158	3.96e-153	2.13e-13	2.24e-66	1.58e-70	1.24e-23	0.000507034	1.37e-19	0.0002037	1.93e-22	9.03e-05	0.000507034	4.26e-15	4.99e-12	0.0390562	2.92e-05	4.28e-23	4.93e-12	4.4e-21	2.23e-21	5.54e-36
HIP	Ratio of intersection to union	0.103581	0.116732	0.0772798	0.0267686	0.0368852	0.0560928	0.0397614	0.106586	0.0182186	0.0884146	0.0602606	0.0192308	0.0276134	0.0757315	0.0533333	0.116732	1	0.0357853	0.117936	0.101667	0.0404624	0.0725191	0.0689076	0.110108	0.135857	0.0394089	0.0857143	0.106136	0.0337302	0.00862069	0.0457627	0.0102881	0.0571924	0.0125	0.00862069	0.0323887	0.0385356	0.0120724	0.0270793	0.0490909	0.0321932	0.0553506	0.0947712	0.0558214
	Erichment Pvalue(Fisher' exact test)	6.29e-59	3.57e-70	2.35e-37	2.58e-10	2.88e-11	2.56e-28	3.09e-19	1.78e-75	1.42e-07	2.26e-45	2.01e-26	2.29e-11	1.02e-11	1.2e-37	7.66e-26	3.57e-70	0	8.52e-17	5.71e-93	6.8e-56	2.74e-18	6.21e-34	1.45e-32	1.69e-77	2.96e-127	3.86e-14	2.11e-44	3.03e-59	1.79e-15	2.45e-05	3.6e-18	0.000367236	1.61e-25	1.19e-05	2.45e-05	1.19e-15	3.87e-17	0.000195821	8.5e-11	1.23e-21	3.25e-15	5.64e-26	1.66e-50	2.35e-23
PIC	Ratio of intersection to union	0.0353982	0.0425056	0.0486111	0.0441176	0.0311615	0.0413793	0.0578512	0.0243902	0.0384615	0.0668896	0.0801688	0.0649351	0.0677966	0.0697674	0.0748299	0.0425056	0.0357853	1	0.0363248	0.0472441	0.0583942	0.037037	0.0855856	0.0385572	0.0271493	0.0347826	0.0550661	0.0583658	0.0327869	0.028169	0.0673077	0.0434783	0.0696517	0.0224719	0.028169	0.0454545	0.0510949	0	0.0225564	0.0520231	0.0442478	0.0598802	0.0576923	0.0429688
	Erichment Pvalue(Fisher' exact test)	5.19e-15	3.44e-19	1.43e-15	5.91e-08	3.25e-10	1.13e-07	3.6e-10	7.66e-16	5.78e-06	1.36e-24	2.57e-25	1.16e-09	4.67e-12	1.9e-19	9.98e-16	3.44e-19	8.52e-17	0	5.07e-32	1.64e-13	4.14e-11	2.36e-15	5.24e-26	8.49e-30	3.71e-24	1.78e-08	5.22e-28	5.82e-18	2.23e-05	0.000297258	4.53e-18	1.62e-06	2.38e-18	0.00242258	0.000297258	2.43e-07	1.74e-09	1	0.000923412	2.38e-11	3.23e-07	3.8e-13	7.22e-18	4.99e-12
PTM	Ratio of intersection to union	0.107173	0.106419	0.0883191	0.0292276	0.101185	0.0386221	0.0263992	0.0944832	0.0138445	0.136852	0.0638298	0.010917	0.0341151	0.0623145	0.0514166	0.106419	0.117936	0.0363248	1	0.0990099	0.0291363	0.129371	0.0721344	0.139851	0.153936	0.0556098	0.141501	0.0710173	0.02537	0.00548246	0.0628116	0.0162162	0.0643216	0.0075431	0.00548246	0.0367568	0.0421941	0.0181818	0.0337553	0.0480082	0.0212314	0.0397149	0.0647003	0.0580952
	Erichment Pvalue(Fisher' exact test)	1.4e-81	9.48e-81	2.12e-69	2.49e-20	6.49e-80	1.25e-29	2.62e-19	1.22e-60	6.49e-09	2.24e-131	3.96e-45	3.6e-10	4.33e-29	3.61e-46	2.42e-44	9.48e-81	5.71e-93	5.07e-32	0	2.64e-87	8e-20	2.7e-110	1.67e-56	2.66e-119	2.72e-146	9.18e-38	9.39e-125	8.97e-52	1.79e-18	1.59e-05	9.75e-48	2.05e-13	1.69e-50	6.1e-05	1.59e-05	4.22e-36	2.05e-35	2.08e-13	1.68e-26	8.58e-36	3.68e-15	3.98e-27	2.2e-44	6.78e-38
CGS	Ratio of intersection to union	0.0954955	0.0918919	0.0859951	0.032967	0.0588235	0.0581818	0.0763052	0.0492813	0.0290456	0.130542	0.0588235	0.0230415	0.0350195	0.0724638	0.0681004	0.0918919	0.101667	0.0472441	0.0990099	1	0.0477941	0.0710383	0.0916905	0.0857461	0.0687343	0.0558659	0.084063	0.104558	0.0431373	0.0240385	0.0838323	0.026087	0.102484	0.0131579	0.0240385	0.0625	0.0676692	0.0290456	0.0298507	0.0662252	0.032	0.0531561	0.100796	0.0710526
	Erichment Pvalue(Fisher' exact test)	7.2e-48	2.99e-45	3.2e-33	2.17e-08	3.64e-21	2.9e-17	1.37e-24	5.7e-27	9.25e-08	5.37e-59	9.68e-19	4.22e-07	2.8e-09	3.67e-24	4.02e-21	2.99e-45	6.8e-56	1.64e-13	2.64e-87	0	1.9e-13	1.06e-30	2.18e-33	7.87e-62	6.21e-57	3.71e-17	1.41e-40	2.58e-41	4.73e-12	9.72e-09	5.03e-29	3e-07	2.51e-37	0.00164114	9.72e-09	1.49e-19	5.85e-21	9.25e-08	1.83e-07	1.42e-20	1.88e-08	2.14e-15	1.51e-39	1.51e-24
OFC	Ratio of intersection to union	0.049569	0.0520607	0.0594059	0.0522876	0.0295699	0.0759494	0.057554	0.0452436	0.0854701	0.0368098	0.1	0.020202	0.141732	0.0779221	0.10625	0.0520607	0.0404624	0.0583942	0.0291363	0.0477941	1	0.0309051	0.0655738	0.0517241	0.0433996	0.028	0.0663812	0.0777778	0.0431655	0.0454545	0.0570175	0.0267857	0.0263158	0.0280374	0.0454545	0.0387597	0.0382166	0.0325203	0.0197368	0.046875	0.0620155	0.0710383	0.0315789	0.0553506
	Erichment Pvalue(Fisher' exact test)	4.18e-22	1.47e-23	1.45e-19	2.67e-10	5.99e-09	1.69e-16	5.37e-11	1.92e-35	3.34e-16	6.67e-11	3.77e-33	0.00187519	1.11e-30	2.04e-22	3.76e-25	1.47e-23	2.74e-18	4.14e-11	8e-20	1.9e-13	0	4.45e-11	1.04e-18	6.5e-41	1.28e-43	2.24e-06	1.14e-33	1.99e-25	7.4e-08	2.55e-08	7.99e-15	0.000191165	1.33e-05	0.000116196	2.55e-08	9.14e-07	3.37e-07	1.65e-05	0.00197655	2.73e-10	1.33e-11	9.69e-17	4.39e-08	2.86e-16
pons	Ratio of intersection to union	0.079235	0.0794521	0.0740103	0.0311111	0.0652174	0.0193966	0.0227273	0.058927	0.0165485	0.0846024	0.0743494	0.0125313	0.0205011	0.0474383	0.0457516	0.0794521	0.0725191	0.037037	0.129371	0.0710383	0.0309051	1	0.0703422	0.0894539	0.0768662	0.0486891	0.114047	0.0645161	0.034642	0.00508906	0.0772277	0.0145631	0.0591716	0.00731707	0.00508906	0.035545	0.0378619	0.0238095	0.0200445	0.0566038	0.0280374	0.0309917	0.0776173	0.0443262
	Erichment Pvalue(Fisher' exact test)	5.88e-38	4.43e-38	1.64e-32	2.63e-11	3.79e-27	1.14e-05	7.73e-08	1.09e-28	6.67e-06	1.48e-39	7.7e-33	9.7e-06	6.7e-07	2.43e-17	2.16e-18	4.43e-38	6.21e-34	2.36e-15	2.7e-110	1.06e-30	4.45e-11	0	1.72e-30	8.29e-57	2.38e-52	6.68e-18	1.45e-65	1.16e-26	5.06e-14	0.0104782	4.4e-35	1.21e-05	3.29e-24	0.00979668	0.0104782	2.18e-15	9.87e-15	1.83e-09	2.39e-06	1.28e-23	5.37e-11	4.13e-10	7.95e-35	3.02e-15
SFG	Ratio of intersection to union	0.0876866	0.0921053	0.091623	0.0708333	0.0668151	0.0472441	0.0657895	0.0483701	0.0619048	0.0663391	0.0816327	0.0260417	0.0711111	0.116505	0.105263	0.0921053	0.0689076	0.0855856	0.0721344	0.0916905	0.0655738	0.0703422	1	0.0869565	0.0620221	0.0443787	0.120755	0.0963173	0.110599	0.0162162	0.0698413	0.0193237	0.0784314	0.0351759	0.0162162	0.0550459	0.083682	0.0372093	0.0244898	0.0722022	0.0688073	0.110266	0.0569106	0.079096
	Erichment Pvalue(Fisher' exact test)	9.6e-43	1.24e-45	2.47e-35	1.38e-20	3.06e-25	2.23e-12	8.49e-19	1.07e-27	7.21e-18	1.94e-23	3.2e-28	2.2e-07	1.03e-20	8.69e-43	5.22e-34	1.24e-45	1.45e-32	5.24e-26	1.67e-56	2.18e-33	1.04e-18	1.72e-30	0	9.92e-66	2.54e-51	3.71e-12	3.11e-67	5.98e-36	1.62e-35	4.55e-05	7.06e-22	9.87e-05	3.27e-25	1.09e-09	4.55e-05	2.82e-15	2.38e-25	1.27e-09	1.66e-05	9.8e-22	5.19e-20	7.99e-37	7.39e-18	1.59e-27
LSTG	Ratio of intersection to union	0.143829	0.177355	0.120843	0.0352798	0.0561024	0.0630408	0.0320592	0.182021	0.0289673	0.0843882	0.0891648	0.0141026	0.0529634	0.111243	0.0716934	0.177355	0.110108	0.0385572	0.139851	0.0857461	0.0517241	0.0894539	0.0869565	1	0.241751	0.0464088	0.146718	0.110985	0.0424469	0.00773196	0.0567537	0.0125786	0.0535918	0.0191083	0.00773196	0.0236025	0.0427873	0.019975	0.0193004	0.0569395	0.0324594	0.0485207	0.0649351	0.0978628
	Erichment Pvalue(Fisher' exact test)	3e-117	1.73e-158	2.1e-98	1.89e-23	8.56e-28	3.06e-53	2.69e-22	1.37e-175	6.21e-23	1.44e-56	1.49e-66	1.98e-12	7.66e-48	3.48e-96	2.36e-62	1.73e-158	1.69e-77	8.49e-30	2.66e-119	7.87e-62	6.5e-41	8.29e-57	9.92e-66	0	3.2e-290	5.14e-25	1.57e-120	7.38e-90	2.23e-34	1.97e-07	9.18e-36	4.99e-08	2.64e-33	8.26e-16	1.97e-07	8.83e-16	5.48e-31	2.77e-13	9.8e-10	2.49e-40	1.29e-24	3.25e-32	9.39e-40	3.38e-75
TPG	Ratio of intersection to union	0.138782	0.150546	0.105396	0.0258467	0.0561538	0.0488246	0.0243243	0.17235	0.0285451	0.0701048	0.0576923	0.0111214	0.030881	0.0802092	0.0522994	0.150546	0.135857	0.0271493	0.153936	0.0687343	0.0433996	0.0768662	0.0620221	0.241751	1	0.045264	0.103858	0.0930034	0.0327571	0.00744879	0.0370682	0.00821168	0.039932	0.0110294	0.00744879	0.0171946	0.0303843	0.0126927	0.0259857	0.0465729	0.0236149	0.034904	0.0629139	0.0722689
	Erichment Pvalue(Fisher' exact test)	3.9e-135	3.96e-153	2.19e-104	1.61e-19	1.57e-33	1.56e-50	6.23e-20	6.34e-175	6.99e-32	5.68e-53	7.78e-44	2.08e-12	1.34e-29	1.65e-79	5.14e-54	3.96e-153	2.96e-127	3.71e-24	2.72e-146	6.21e-57	1.28e-43	2.38e-52	2.54e-51	3.2e-290	0	8.62e-31	8.58e-85	9.84e-91	1.74e-32	6.1e-10	3.59e-23	9.5e-06	5.29e-27	8.65e-10	6.1e-10	3.22e-13	6.22e-25	4.86e-09	1.19e-20	8.37e-40	5.19e-21	1.53e-25	2.66e-48	1.41e-61
CC	Ratio of intersection to union	0.0375671	0.0395683	0.0481013	0.0325203	0.064877	0.0233463	0.0300429	0.0364963	0.0328639	0.0435835	0.0544413	0.0157068	0.017094	0.0395137	0.0227273	0.0395683	0.0394089	0.0347826	0.0556098	0.0558659	0.028	0.0486891	0.0443787	0.0464088	0.045264	1	0.0516014	0.0378378	0.0347826	0.0164835	0.0809061	0.029703	0.0186916	0.0304569	0.0164835	0.0225225	0.0322581	0.042654	0.0689655	0.0315789	0.0313901	0.0176056	0.0631868	0.0383562
	Erichment Pvalue(Fisher' exact test)	2.08e-12	2.13e-13	1.26e-14	1.09e-07	3.25e-24	4.4e-05	4.54e-07	1.6e-17	3.34e-08	5.33e-13	2.4e-16	0.000332598	0.00113669	2.87e-10	6.77e-05	2.13e-13	3.86e-14	1.78e-08	9.18e-38	3.71e-17	2.24e-06	6.68e-18	3.71e-12	5.14e-25	8.62e-31	0	2.9e-20	4.26e-10	1.78e-08	4.32e-05	2.26e-26	1.25e-07	0.000859983	4.38e-08	4.32e-05	3.72e-05	1.33e-07	3.17e-11	1.06e-19	2.19e-07	1.41e-07	0.00146468	1.54e-20	3.1e-10
AIC	Ratio of intersection to union	0.10498	0.114286	0.0934891	0.0443038	0.0765766	0.0521921	0.0277778	0.0786026	0.0244444	0.131313	0.115385	0.0187354	0.0527473	0.0917603	0.0623701	0.114286	0.0857143	0.0550661	0.141501	0.084063	0.0663812	0.114047	0.120755	0.146718	0.103858	0.0516014	1	0.10424	0.04814	0.0118765	0.0952381	0.0181406	0.0819048	0.0183486	0.0118765	0.0588235	0.039749	0.0313199	0.0338266	0.0657371	0.0374449	0.0621242	0.0662139	0.0820244
	Erichment Pvalue(Fisher' exact test)	1.01e-58	2.24e-66	4.79e-47	1.64e-19	2.03e-35	8.69e-24	7.1e-11	1.94e-46	2.08e-10	1.32e-75	4.63e-63	4.64e-10	2.02e-26	1.83e-46	7.23e-30	2.24e-66	2.11e-44	5.22e-28	9.39e-125	1.41e-40	1.14e-33	1.45e-65	3.11e-67	1.57e-120	8.58e-85	2.9e-20	0	8.5e-55	2.48e-23	3.47e-07	4.07e-49	6.89e-08	4.43e-40	1.66e-08	3.47e-07	2.07e-32	1.16e-16	1.67e-14	9.68e-14	1.19e-30	2.8e-17	1.45e-28	1.16e-28	3.56e-39
PSPD	Ratio of intersection to union	0.120438	0.127072	0.108911	0.0472727	0.0493827	0.0879121	0.0498084	0.0741902	0.0539419	0.0788863	0.0923913	0.0363636	0.0793651	0.13253	0.0935252	0.127072	0.106136	0.0583658	0.0710173	0.104558	0.0777778	0.0645161	0.0963173	0.110985	0.0930034	0.0378378	0.10424	1	0.0583658	0.0233645	0.0605187	0.0168067	0.0555556	0.0215517	0.0233645	0.0481928	0.0740741	0.0325203	0.032967	0.0718954	0.056	0.0838926	0.0551378	0.0755208
	Erichment Pvalue(Fisher' exact test)	8.5e-66	1.58e-70	8.99e-46	1.67e-13	1.96e-16	1.17e-29	1.16e-14	2.53e-51	5.99e-17	2.34e-30	1.11e-34	1.91e-12	2.13e-26	2.77e-53	4.19e-32	1.58e-70	3.03e-59	5.82e-18	8.97e-52	2.58e-41	1.99e-25	1.16e-26	5.98e-36	7.38e-90	9.84e-91	4.26e-10	8.5e-55	0	5.82e-18	1.12e-08	5.08e-19	0.000183072	7.39e-17	3.86e-06	1.12e-08	1.95e-14	6.49e-24	4.5e-09	1.38e-08	3.33e-23	2.71e-17	3.14e-28	1.4e-17	7.47e-27
ASPD	Ratio of intersection to union	0.04	0.0495495	0.0863309	0.0597015	0.0224719	0.0342466	0.0666667	0.0232019	0.0909091	0.0424837	0.0406504	0.0649351	0.0588235	0.0849057	0.0748299	0.0495495	0.0337302	0.0327869	0.02537	0.0431373	0.0431655	0.034642	0.110599	0.0424469	0.0327571	0.0347826	0.04814	0.0583658	1	0.028169	0.0422535	0.0212766	0.0487805	0.045977	0.028169	0.036036	0.0827068	0.0485437	0.030303	0.0520231	0.0630631	0.0792683	0.0496183	0.0722892
	Erichment Pvalue(Fisher' exact test)	9.79e-18	1.24e-23	2.66e-32	3.05e-11	1.13e-06	3.41e-06	6.07e-12	1.1e-14	2.53e-15	1.03e-13	7.43e-11	1.16e-09	2.87e-10	1.01e-24	9.98e-16	1.24e-23	1.79e-15	2.23e-05	1.79e-18	4.73e-12	7.4e-08	5.06e-14	1.62e-35	2.23e-34	1.74e-32	1.78e-08	2.48e-23	5.82e-18	0	0.000297258	3.23e-10	0.00335567	6.94e-12	8.21e-07	0.000297258	1.04e-05	1.59e-16	1.16e-07	4e-05	2.38e-11	1.07e-10	2.45e-18	9.01e-15	4.14e-23
TH	Ratio of intersection to union	0.00728155	0.00731707	0.00809717	0.0348837	0.0163399	0.0103093	0.0273973	0.00606796	0.0784314	0.0191571	0.015	0.0357143	0.028169	0.0172414	0.0294118	0.00731707	0.00862069	0.028169	0.00548246	0.0240385	0.0454545	0.00508906	0.0162162	0.00773196	0.00744879	0.0164835	0.0118765	0.0233645	0.028169	1	0.011976	0.075	0.0125	0.027027	1	0.0508475	0.0340909	0	0.0121951	0.015748	0.031746	0.0420168	0.0183486	0.0190476
	Erichment Pvalue(Fisher' exact test)	0.000514414	0.000507034	0.00416377	3.97e-06	6.96e-08	0.0358479	0.000316448	9.68e-06	2.19e-09	3.1e-08	5.78e-05	0.00783986	0.000297258	3.76e-05	6.93e-06	0.000507034	2.45e-05	0.000297258	1.59e-05	9.72e-09	2.55e-08	0.0104782	4.55e-05	1.97e-07	6.1e-10	4.32e-05	3.47e-07	1.12e-08	0.000297258	0	0.00187174	2.77e-07	0.0017127	0.0115341	5.38e-38	1.12e-06	4.29e-06	1	0.0298205	0.0010555	0.000226425	5.3e-10	1.16e-06	9.97e-07
SC	Ratio of intersection to union	0.0502793	0.0504673	0.0613333	0.0530973	0.0648148	0.0466102	0.046729	0.032735	0.035533	0.0892388	0.060241	0.0348837	0.0521327	0.0653595	0.0583333	0.0504673	0.0457627	0.0673077	0.0628116	0.0838323	0.0570175	0.0772277	0.0698413	0.0567537	0.0370682	0.0809061	0.0952381	0.0605187	0.0422535	0.011976	1	0.0378378	0.0578231	0.0218579	0.011976	0.0656566	0.0480349	0.02	0.0311111	0.0692308	0.0239234	0.045977	0.0569801	0.0401146
	Erichment Pvalue(Fisher' exact test)	1.56e-19	1.37e-19	2.56e-20	1.52e-13	3.56e-24	1.47e-11	1.51e-11	2.39e-15	1.73e-08	1.28e-34	1.99e-18	1.87e-09	3.25e-13	1.08e-19	2.07e-15	1.37e-19	3.6e-18	4.53e-18	9.75e-48	5.03e-29	7.99e-15	4.4e-35	7.06e-22	9.18e-36	3.59e-23	2.26e-26	4.07e-49	5.08e-19	3.23e-10	0.00187174	0	1.74e-09	2.19e-16	3.27e-05	0.00187174	1.35e-17	5.78e-12	0.000218312	5.31e-07	1.05e-19	3.1e-05	1.35e-11	1.29e-17	8.62e-11
PG	Ratio of intersection to union	0.0186047	0.0116009	0.0225564	0.037037	0.0372671	0.0168067	0.0425532	0.00947867	0.04	0.0321429	0.0226244	0.0833333	0.0322581	0.025641	0.0322581	0.0116009	0.0102881	0.0434783	0.0162162	0.026087	0.0267857	0.0145631	0.0193237	0.0125786	0.00821168	0.029703	0.0181406	0.0168067	0.0212766	0.075	0.0378378	1	0.0393258	0.0701754	0.075	0.0625	0.0363636	0.0263158	0.00952381	0.0133333	0.0352941	0.0208333	0.0294118	0.025974
	Erichment Pvalue(Fisher' exact test)	5.61e-08	0.0002037	7.81e-07	4.03e-06	3.16e-15	0.00643883	1.84e-06	1.1e-05	3.17e-05	4.53e-11	6.12e-06	1.1e-08	8.72e-05	3.02e-06	8.42e-06	0.0002037	0.000367236	1.62e-06	2.05e-13	3e-07	0.000191165	1.21e-05	9.87e-05	4.99e-08	9.5e-06	1.25e-07	6.89e-08	0.000183072	0.00335567	2.77e-07	1.74e-09	0	1.27e-09	5.77e-08	2.77e-07	8.61e-09	4.46e-06	0.00172734	0.0951195	0.0115027	5.81e-05	0.000503853	1.28e-08	3.09e-07
CN	Ratio of intersection to union	0.0815534	0.0551331	0.0539084	0.0547945	0.0584112	0.0212766	0.085	0.0296925	0.00510204	0.133333	0.0422961	0.0239521	0.0487805	0.0668896	0.0977778	0.0551331	0.0571924	0.0696517	0.0643216	0.102484	0.0263158	0.0591716	0.0784314	0.0535918	0.039932	0.0186916	0.0819048	0.0555556	0.0487805	0.0125	0.0578231	0.0393258	1	0.0227273	0.0125	0.0625	0.0837209	0.0207254	0.0227273	0.0883534	0.040201	0.0901639	0.0769231	0.0470588
	Erichment Pvalue(Fisher' exact test)	3.52e-39	1.93e-22	5.51e-17	8.85e-14	6.12e-21	0.000237772	2.19e-23	2.38e-13	0.247487	6.53e-58	2.23e-11	5.43e-06	6.94e-12	4.29e-20	1.08e-28	1.93e-22	1.61e-25	2.38e-18	1.69e-50	2.51e-37	1.33e-05	3.29e-24	3.27e-25	2.64e-33	5.29e-27	0.000859983	4.43e-40	7.39e-17	6.94e-12	0.0017127	2.19e-16	1.27e-09	0	2.74e-05	0.0017127	4.12e-16	2.77e-23	0.000183745	9.83e-05	2.4e-26	1.94e-09	8.68e-27	3.69e-26	2.32e-13
IC	Ratio of intersection to union	0.00932401	0.0117371	0.019084	0.0594059	0.00611621	0.0265487	0.0568182	0.00953516	0.0735294	0.0179211	0.0184332	0.0444444	0.0224719	0.031746	0.0512821	0.0117371	0.0125	0.0224719	0.0075431	0.0131579	0.0280374	0.00731707	0.0351759	0.0191083	0.0110294	0.0304569	0.0183486	0.0215517	0.045977	0.027027	0.0218579	0.0701754	0.0227273	1	0.027027	0.0126582	0.0380952	0.0138889	0.020202	0.027972	0.0506329	0.0289855	0.0300429	0.0175439
	Erichment Pvalue(Fisher' exact test)	0.00115939	9.03e-05	7.42e-06	3.59e-10	0.0472979	0.000143312	1.13e-08	2.87e-06	1.7e-09	1.04e-05	6.96e-05	0.000218907	0.00242258	3.32e-08	1.11e-09	9.03e-05	1.19e-05	0.00242258	6.1e-05	0.00164114	0.000116196	0.00979668	1.09e-09	8.26e-16	8.65e-10	4.38e-08	1.66e-08	3.86e-06	8.21e-07	0.0115341	3.27e-05	5.77e-08	2.74e-05	0	0.0115341	0.058592	2.26e-06	0.0509019	0.00323665	1.05e-05	4.73e-07	8.83e-06	3.68e-09	8.63e-05
HTH	Ratio of intersection to union	0.00728155	0.00731707	0.00809717	0.0348837	0.0163399	0.0103093	0.0273973	0.00606796	0.0784314	0.0191571	0.015	0.0357143	0.028169	0.0172414	0.0294118	0.00731707	0.00862069	0.028169	0.00548246	0.0240385	0.0454545	0.00508906	0.0162162	0.00773196	0.00744879	0.0164835	0.0118765	0.0233645	0.028169	1	0.011976	0.075	0.0125	0.027027	1	0.0508475	0.0340909	0	0.0121951	0.015748	0.031746	0.0420168	0.0183486	0.0190476
	Erichment Pvalue(Fisher' exact test)	0.000514414	0.000507034	0.00416377	3.97e-06	6.96e-08	0.0358479	0.000316448	9.68e-06	2.19e-09	3.1e-08	5.78e-05	0.00783986	0.000297258	3.76e-05	6.93e-06	0.000507034	2.45e-05	0.000297258	1.59e-05	9.72e-09	2.55e-08	0.0104782	4.55e-05	1.97e-07	6.1e-10	4.32e-05	3.47e-07	1.12e-08	0.000297258	5.38e-38	0.00187174	2.77e-07	0.0017127	0.0115341	0	1.12e-06	4.29e-06	1	0.0298205	0.0010555	0.000226425	5.3e-10	1.16e-06	9.97e-07
CV	Ratio of intersection to union	0.0178174	0.0340909	0.0319149	0.0314961	0.0351906	0.037037	0.0173913	0.0104408	0.0210526	0.0731707	0.0560345	0.0289855	0.0454545	0.0428571	0.027972	0.0340909	0.0323887	0.0454545	0.0367568	0.0625	0.0387597	0.035545	0.0550459	0.0236025	0.0171946	0.0225225	0.0588235	0.0481928	0.036036	0.0508475	0.0656566	0.0625	0.0625	0.0126582	0.0508475	1	0.064	0.0319149	0.0162602	0.0490798	0.0288462	0.0641026	0.0232558	0.024
	Erichment Pvalue(Fisher' exact test)	2.3e-06	4.26e-15	1.99e-09	2.55e-05	1.49e-12	1.3e-06	0.00867075	5.64e-05	0.00424164	2.12e-28	1.74e-16	0.000759319	2.43e-07	8.29e-11	5.26e-05	4.26e-15	1.19e-15	2.43e-07	4.22e-36	1.49e-19	9.14e-07	2.18e-15	2.82e-15	8.83e-16	3.22e-13	3.72e-05	2.07e-32	1.95e-14	1.04e-05	1.12e-06	1.35e-17	8.61e-09	4.12e-16	0.058592	1.12e-06	0	7.49e-12	0.000125278	0.0108359	1.72e-10	0.00022813	4.91e-14	6.19e-06	4.97e-06
AMY	Ratio of intersection to union	0.0429185	0.0319829	0.0738255	0.0457516	0.0296496	0.0628931	0.0814815	0.0285714	0.05	0.0664557	0.0703125	0.0416667	0.0746269	0.0782609	0.0931677	0.0319829	0.0385356	0.0510949	0.0421941	0.0676692	0.0382166	0.0378619	0.083682	0.0427873	0.0303843	0.0322581	0.039749	0.0740741	0.0827068	0.0340909	0.0480349	0.0363636	0.0837209	0.0380952	0.0340909	0.064	1	0.008	0.033557	0.0695187	0.105691	0.0833333	0.0427046	0.0477941
	Erichment Pvalue(Fisher' exact test)	3.56e-18	4.99e-12	6.59e-26	8.74e-09	5.24e-09	3.7e-13	2.3e-16	1.1e-17	8.64e-09	1.15e-23	2.32e-21	4.38e-07	1.12e-14	1.6e-22	1.73e-21	4.99e-12	3.87e-17	1.74e-09	2.05e-35	5.85e-21	3.37e-07	9.87e-15	2.38e-25	5.48e-31	6.22e-25	1.33e-07	1.16e-16	6.49e-24	1.59e-16	4.29e-06	5.78e-12	4.46e-06	2.77e-23	2.26e-06	4.29e-06	7.49e-12	0	0.140409	4.7e-06	1.46e-16	3.2e-21	3.11e-20	6.36e-12	1.72e-13
OB	Ratio of intersection to union	0.00896861	0.00674157	0.0441176	0.0508475	0.0236686	0.0230769	0.00917431	0.00816803	0.0227273	0.0168919	0.030303	0.015873	0.00934579	0.00473934	0	0.00674157	0.0120724	0	0.0181818	0.0290456	0.0325203	0.0238095	0.0372093	0.019975	0.0126927	0.042654	0.0313199	0.0325203	0.0485437	0	0.02	0.0263158	0.0207254	0.0138889	0	0.0319149	0.008	1	0.026087	0.044586	0.0309278	0.0127389	0.0158103	0.0246914
	Erichment Pvalue(Fisher' exact test)	0.00674852	0.0390562	1.44e-14	7.42e-09	7.66e-08	0.00059361	0.114296	0.000740757	0.00319313	0.000111144	6.55e-08	0.0348233	0.110977	0.268381	1	0.0390562	0.000195821	1	2.08e-13	9.25e-08	1.65e-05	1.83e-09	1.27e-09	2.77e-13	4.86e-09	3.17e-11	1.67e-14	4.5e-09	1.16e-07	1	0.000218312	0.00172734	0.000183745	0.0509019	1	0.000125278	0.140409	0	0.000343068	2.29e-09	0.000148139	0.0191546	0.000648393	2.09e-06
MED	Ratio of intersection to union	0.0170213	0.017094	0.0331126	0.027027	0.0360111	0.0189873	0.0298507	0.00790961	0.026087	0.028125	0.0191571	0.0337079	0.0381679	0.025641	0.0181818	0.017094	0.0270793	0.0225564	0.0337553	0.0298507	0.0197368	0.0200445	0.0244898	0.0193004	0.0259857	0.0689655	0.0338266	0.032967	0.030303	0.0121951	0.0311111	0.00952381	0.0227273	0.020202	0.0121951	0.0162602	0.033557	0.026087	1	0.0212766	0.024	0.0331492	0.040146	0.0221402
	Erichment Pvalue(Fisher' exact test)	3.03e-05	2.92e-05	2.68e-09	9.72e-05	5.96e-12	0.0024177	4.52e-05	0.0117893	0.000343068	7.88e-08	0.000299105	2.48e-05	1.35e-06	1.16e-05	0.00300392	2.92e-05	8.5e-11	0.000923412	1.68e-26	1.83e-07	0.00197655	2.39e-06	1.66e-05	9.8e-10	1.19e-20	1.06e-19	9.68e-14	1.38e-08	4e-05	0.0298205	5.31e-07	0.0951195	9.83e-05	0.00323665	0.0298205	0.0108359	4.7e-06	0.000343068	0	0.000468975	0.000620695	1.27e-06	4.06e-11	3.59e-05
SPCD	Ratio of intersection to union	0.0759754	0.0545455	0.0560472	0.0588235	0.05	0.0837696	0.0887574	0.0341786	0.0186335	0.0623229	0.0721649	0.00729927	0.0581395	0.0957854	0.126316	0.0545455	0.0490909	0.0520231	0.0480082	0.0662252	0.046875	0.0566038	0.0722022	0.0569395	0.0465729	0.0315789	0.0657371	0.0718954	0.0520231	0.015748	0.0692308	0.0133333	0.0883534	0.027972	0.015748	0.0490798	0.0695187	0.044586	0.0212766	1	0.0609756	0.142157	0.0643087	0.0590164
	Erichment Pvalue(Fisher' exact test)	9.49e-37	4.28e-23	8.13e-18	1.77e-13	3.51e-17	4.57e-21	1.66e-21	3.4e-19	0.0014228	2.99e-21	1.74e-22	0.0896026	5.88e-13	2.91e-30	5.25e-35	4.28e-23	1.23e-21	2.38e-11	8.58e-36	1.42e-20	2.73e-10	1.28e-23	9.8e-22	2.49e-40	8.37e-40	2.19e-07	1.19e-30	3.33e-23	2.38e-11	0.0010555	1.05e-19	0.0115027	2.4e-26	1.05e-05	0.0010555	1.72e-10	1.46e-16	2.29e-09	0.000468975	0	1.39e-13	2.24e-42	3.4e-20	9.79e-18
ARSP	Ratio of intersection to union	0.0244989	0.0292135	0.05	0.046875	0.014245	0.0362319	0.0810811	0.0282353	0.0526316	0.0366667	0.0553191	0.0277778	0.0825688	0.0829268	0.0714286	0.0292135	0.0321932	0.0442478	0.0212314	0.032	0.0620155	0.0280374	0.0688073	0.0324594	0.0236149	0.0313901	0.0374449	0.056	0.0630631	0.031746	0.0239234	0.0352941	0.040201	0.0506329	0.031746	0.0288462	0.105691	0.0309278	0.024	0.0609756	1	0.0696203	0.030888	0.036
	Erichment Pvalue(Fisher' exact test)	1.59e-09	4.93e-12	1.79e-16	2.57e-08	0.000607479	1.72e-06	2.4e-14	3.53e-21	5.79e-08	1.21e-11	3.89e-16	0.000849174	1.78e-14	4.45e-24	1.38e-14	4.93e-12	3.25e-15	3.23e-07	3.68e-15	1.88e-08	1.33e-11	5.37e-11	5.19e-20	1.29e-24	5.19e-21	1.41e-07	2.8e-17	2.71e-17	1.07e-10	0.000226425	3.1e-05	5.81e-05	1.94e-09	4.73e-07	0.000226425	0.00022813	3.2e-21	0.000148139	0.000620695	1.39e-13	0	1.59e-15	2.64e-08	8.33e-10
ASD	Ratio of intersection to union	0.0635246	0.050813	0.0443787	0.0842697	0.0427136	0.0631579	0.0981595	0.0241493	0.0460526	0.0693642	0.0734266	0.0230769	0.0727273	0.0976562	0.1	0.050813	0.0553506	0.0598802	0.0397149	0.0531561	0.0710383	0.0309917	0.110266	0.0485207	0.034904	0.0176056	0.0621242	0.0838926	0.0792683	0.0420168	0.045977	0.0208333	0.0901639	0.0289855	0.0420168	0.0641026	0.0833333	0.0127389	0.0331492	0.142157	0.0696203	1	0.0653595	0.06
	Erichment Pvalue(Fisher' exact test)	6.36e-29	4.4e-21	4.8e-13	2.08e-20	6.73e-14	1.03e-14	1.09e-23	3.36e-11	1.69e-09	1.61e-24	6.69e-23	9.39e-05	1.47e-16	9.01e-31	4.44e-26	4.4e-21	5.64e-26	3.8e-13	3.98e-27	2.14e-15	9.69e-17	4.13e-10	7.99e-37	3.25e-32	1.53e-25	0.00146468	1.45e-28	3.14e-28	2.45e-18	5.3e-10	1.35e-11	0.000503853	8.68e-27	8.83e-06	5.3e-10	4.91e-14	3.11e-20	0.0191546	1.27e-06	2.24e-42	1.59e-15	0	1.38e-20	4.4e-18
VTA	Ratio of intersection to union	0.0939716	0.0548885	0.0611765	0.0620438	0.0665281	0.0273973	0.077821	0.0467005	0.0321285	0.078341	0.0358056	0.03125	0.0299625	0.0498615	0.0622837	0.0548885	0.0947712	0.0576923	0.0647003	0.100796	0.0315789	0.0776173	0.0569106	0.0649351	0.0629139	0.0631868	0.0662139	0.0551378	0.0496183	0.0183486	0.0569801	0.0294118	0.0769231	0.0300429	0.0183486	0.0232558	0.0427046	0.0158103	0.040146	0.0643087	0.030888	0.0653595	1	0.0452261
	Erichment Pvalue(Fisher' exact test)	8.92e-47	2.23e-21	5.85e-21	2.82e-19	2.66e-25	1.09e-06	5.92e-26	3.39e-24	5.03e-09	3.86e-30	1.85e-09	1.67e-10	7.9e-08	9.02e-15	2.82e-19	2.23e-21	1.66e-50	7.22e-18	2.2e-44	1.51e-39	4.39e-08	7.95e-35	7.39e-18	9.39e-40	2.66e-48	1.54e-20	1.16e-28	1.4e-17	9.01e-15	1.16e-06	1.29e-17	1.28e-08	3.69e-26	3.68e-09	1.16e-06	6.19e-06	6.36e-12	0.000648393	4.06e-11	3.4e-20	2.64e-08	1.38e-20	0	2.98e-13
PS	Ratio of intersection to union	0.0646853	0.0781528	0.113065	0.0328467	0.0520833	0.035461	0.0466926	0.0513875	0.0686695	0.0599078	0.0530504	0.0229358	0.0429688	0.0943953	0.0454545	0.0781528	0.0558214	0.0429688	0.0580952	0.0710526	0.0553506	0.0443262	0.079096	0.0978628	0.0722689	0.0383562	0.0820244	0.0755208	0.0722892	0.0190476	0.0401146	0.025974	0.0470588	0.0175439	0.0190476	0.024	0.0477941	0.0246914	0.0221402	0.0590164	0.036	0.06	0.0452261	1
	Erichment Pvalue(Fisher' exact test)	1.99e-27	5.54e-36	8.26e-48	2.26e-08	9.39e-18	3.77e-09	2.59e-13	7.82e-29	1.92e-22	1.26e-20	2.83e-16	4.32e-07	4.99e-12	2.92e-34	1.44e-12	5.54e-36	2.35e-23	4.99e-12	6.78e-38	1.51e-24	2.86e-16	3.02e-15	1.59e-27	3.38e-75	1.41e-61	3.1e-10	3.56e-39	7.47e-27	4.14e-23	9.97e-07	8.62e-11	3.09e-07	2.32e-13	8.63e-05	9.97e-07	4.97e-06	1.72e-13	2.09e-06	3.59e-05	9.79e-18	8.33e-10	4.4e-18	2.98e-13	0

## Sheet: Table S6
		V1C	V2C	DLPFC	GP	AMG	PEC	AG	SAR	ACB	VMPFC	VLPFC	SU	IPS	LF	V4C	HIP	PIC	PTM	CGS	OFC	pons	SFG	LSTG	TPG	CC	AIC	PSPD	ASPD	TH	SC	CN	IC	HTH	CV	AMY	OB	MED	SPCD	ARSP	ASD	VTA	PS
V1C	Ratio of intersection to union	0.00747664	0.00517241	0	0	0	0	0	0	0	0	0	0	0	0	0.0173565	0	0	0	0	0	0	0.00234192	0.00974026	0.003861	0.00215054	0	0.00421941	0	0	0	0	0	0	0	0	0.00204918	0	0	0	0	0	0.00189753
	Erichment Pvalue(Fisher' exact test)	0.0345149	0.0690027	1	1	1	1	1	1	1	1	1	1	1	1	0.29377	1	1	1	1	1	1	0.115086	0.285931	1	1	1	0.314634	1	1	1	1	1	1	1	1	1	1	1	1	1	1	1
V2C	Ratio of intersection to union	0.00186567	0.00172414	0.00193424	0	0	0	0	0	0	0	0	0	0	0	0.00795756	0	0	0.0021978	0	0	0	0.00235294	0.00485437	0.0019305	0	0	0.00211416	0.00214133	0	0	0	0	0	0	0	0	0	0	0	0	0	0
	Erichment Pvalue(Fisher' exact test)	0.599669	0.703936	1	1	1	1	1	1	1	1	1	1	1	1	0.43772	1	1	1	1	1	1	0.145098	0.344027	0.987527	1	1	0.383947	1	1	1	1	1	1	1	1	1	1	1	1	1	1	0.568341
DLPFC	Ratio of intersection to union	0.00810811	0.00724638	0	0	0	0	0	0	0	0	0	0	0	0	0.0101695	0	0	0	0	0	0	0.00383142	0.00747664	0.00114547	0	0	0.00323625	0	0	0	0	0	0	0	0	0	0	0	0	0	0	0
	Erichment Pvalue(Fisher' exact test)	0.0615329	0.117941	1	1	1	1	1	1	1	1	1	1	1	1	0.0929895	1	1	1	1	1	1	1	0.332751	0.98684	1	1	1	1	1	1	1	1	1	1	1	1	1	1	1	1	1	0.563881
GP	Ratio of intersection to union	0.00471698	0.011811	0	0	0	0	0	0.00684931	0	0	0	0	0	0	0.00925926	0	0	0	0	0	0	0.00990099	0.00218341	0	0	0	0.00671141	0	0.00806452	0	0	0	0	0	0	0	0	0	0	0	0	0
	Erichment Pvalue(Fisher' exact test)	0.241134	0.35435	1	1	1	1	1	1	1	1	1	1	1	1	0.106328	1	1	1	1	1	1	0.149189	0.37239	1	1	1	0.39301	1	1	1	1	1	1	1	1	1	1	1	1	1	1	1
AMG	Ratio of intersection to union	0	0.00377358	0	0	0	0	0	0	0	0	0	0	0	0	0.0090703	0	0	0	0	0	0	0.00909091	0.00216216	0	0	0	0.00632911	0	0	0	0	0	0	0	0	0	0	0	0	0	0	0.00476191
	Erichment Pvalue(Fisher' exact test)	0.0850309	0.15832	1	1	1	1	1	1	1	1	1	1	1	1	0.0586341	1	1	1	1	1	1	0.162957	0.199829	0.993089	1	1	0.422853	1	1	1	1	1	1	1	1	1	1	1	1	1	1	0.614516
PEC	Ratio of intersection to union	0.0101523	0.00829875	0.00558659	0	0	0	0	0	0	0	0	0	0	0	0.00476191	0	0	0	0	0	0	0.0114943	0.00556173	0.00430416	0	0	0.00740741	0	0	0	0	0	0	0	0	0	0	0	0	0	0	0
	Erichment Pvalue(Fisher' exact test)	0.557219	0.661483	1	1	1	1	1	1	1	1	1	1	1	1	0.638069	1	1	1	1	1	1	0.130216	0.750686	1	1	1	0.350201	1	1	1	1	1	1	1	1	1	1	1	1	1	1	1
AG	Ratio of intersection to union	0.00527426	0.00910931	0	0	0	0	0	0.00112867	0	0	0	0	0	0	0.00944206	0	0	0.00114811	0	0	0	0.00118906	0.0115924	0.00692521	0	0	0.00112486	0	0	0	0.00220995	0	0	0	0	0.00221976	0	0	0	0	0	0
	Erichment Pvalue(Fisher' exact test)	0.0633579	0.121143	1	1	1	1	1	1	1	1	1	1	1	1	0.0967079	1	1	1	1	1	1	0.145098	0.21179	0.987527	1	1	0.383947	1	1	1	1	1	1	1	1	1	1	1	1	1	1	0.568341
SAR	Ratio of intersection to union	0	0	0	0	0	0	0	0	0	0	0	0	0	0	0	0	0	0	0	0	0	0.0149254	0.00226757	0	0	0	0.00869565	0	0	0	0	0	0	0	0	0	0	0	0	0	0	0
	Erichment Pvalue(Fisher' exact test)	0.0699406	0.132596	1	1	1	1	1	1	1	1	1	1	1	1	0.0420214	1	1	1	1	1	1	0.15082	0.244642	0.989663	1	1	0.396598	1	1	1	1	1	1	1	1	1	1	1	1	1	1	0.583599
ACB	Ratio of intersection to union	0.00775194	0.0140187	0.0027027	0	0	0	0	0.00309597	0	0	0	0	0	0	0.0182724	0	0	0.00651466	0	0.00335571	0	0	0.00828729	0.00337838	0	0	0	0	0.00666667	0	0.0147493	0	0	0	0	0	0	0	0	0	0	0.0026455
	Erichment Pvalue(Fisher' exact test)	0.212566	0.316758	1	1	1	1	1	1	1	1	1	1	1	1	0.0805724	1	1	1	1	1	1	0.137688	0.293787	1	1	1	0.367296	1	1	1	1	1	1	1	1	1	1	1	1	1	1	1
VMPFC	Ratio of intersection to union	0.00306749	0.0027027	0	0	0	0	0	0	0	0	0	0	0	0	0.00548446	0	0	0	0	0	0	0.00465116	0.0078125	0.00120919	0	0	0.00380228	0	0	0	0	0	0	0	0	0.00362319	0	0	0	0	0	0
	Erichment Pvalue(Fisher' exact test)	0.237038	0.349019	1	1	1	1	1	1	1	1	1	1	1	1	0.449335	1	1	1	1	1	1	0.147555	0.835908	1	1	1	0.389401	1	1	1	1	1	1	1	1	1	1	1	1	1	1	1
VLPFC	Ratio of intersection to union	0.00657895	0.00510204	0	0	0	0	0	0	0	0	0	0	0	0	0.00266667	0	0	0	0	0	0	0.0243902	0.00233645	0	0	0	0.011236	0	0	0	0	0	0	0	0	0.00980392	0	0	0	0	0	0
	Erichment Pvalue(Fisher' exact test)	0.284246	0.409278	1	1	1	1	1	1	1	1	1	1	1	1	0.151467	1	1	1	1	1	1	0.166166	0.491128	0.993793	1	1	0.429661	1	1	1	1	1	1	1	1	1	1	1	1	1	1	0.622369
SU	Ratio of intersection to union	0.00510204	0	0	0	0	0	0	0	0	0	0	0	0	0	0.00238663	0	0	0	0	0	0	0.0117647	0.00222222	0	0	0	0.0075188	0	0	0	0	0	0	0	0	0	0	0	0	0	0	0
	Erichment Pvalue(Fisher' exact test)	0.0778258	0.146126	1	1	1	1	1	1	1	1	1	1	1	1	0.126906	1	1	1	1	1	1	0.157314	0.284051	0.99166	1	1	0.410744	1	1	1	1	1	1	1	1	1	1	1	1	1	1	0.600383
IPS	Ratio of intersection to union	0.00668896	0.00290698	0	0	0	0	0	0	0	0	0	0	0	0	0.00769231	0	0	0	0	0	0	0.005291	0.00700701	0.0025	0	0	0.00847458	0	0	0	0	0	0	0	0	0	0	0	0	0	0	0
	Erichment Pvalue(Fisher' exact test)	0.237038	0.349019	1	1	1	1	1	1	1	1	1	1	1	1	0.102425	1	1	1	1	1	1	0.147555	0.225659	0.988492	1	1	0.389401	1	1	1	1	1	1	1	1	1	1	1	1	1	1	0.574947
LF	Ratio of intersection to union	0.0132743	0.00738007	0	0	0	0	0	0	0	0	0	0	0	0	0.00892857	0	0	0.00680272	0	0	0	0.00854701	0.00646552	0.00274725	0	0	0.00606061	0	0	0	0.00549451	0	0	0.00961539	0	0	0	0	0	0	0	0.0046083
	Erichment Pvalue(Fisher' exact test)	0.0606299	0.116352	1	1	1	1	1	1	1	1	1	1	1	1	0.032808	1	1	1	1	1	1	0.142635	0.109155	0.986482	1	1	0.378445	1	1	1	1	1	1	1	1	1	1	1	1	1	1	0.561634
V4C	Ratio of intersection to union	0.00186567	0.00172414	0.00193424	0	0	0	0	0	0	0	0	0	0	0	0.00795756	0	0	0.0021978	0	0	0	0.00235294	0.00485437	0.0019305	0	0	0.00211416	0.00214133	0	0	0	0	0	0	0	0	0	0	0	0	0	0
	Erichment Pvalue(Fisher' exact test)	0.599669	0.703936	1	1	1	1	1	1	1	1	1	1	1	1	0.43772	1	1	1	1	1	1	0.145098	0.344027	0.987527	1	1	0.383947	1	1	1	1	1	1	1	1	1	1	1	1	1	1	0.568341
HIP	Ratio of intersection to union	0.00169205	0.00315457	0.00174825	0	0	0	0	0	0	0	0	0	0	0	0.00741656	0	0	0.00196078	0	0	0	0.00208333	0.00933852	0.00183318	0	0	0.00189394	0	0	0	0.00183486	0	0	0	0	0	0	0	0	0	0	0
	Erichment Pvalue(Fisher' exact test)	0.0462652	0.0906641	1	1	1	1	1	1	1	1	1	1	1	1	0.0629873	1	1	1	1	1	1	0.128547	0.235019	1	1	1	0.346341	1	1	1	1	1	1	1	1	1	1	1	1	1	1	1
PIC	Ratio of intersection to union	0.00510204	0.0083682	0	0	0	0	0	0	0	0	0	0	0	0	0.0120482	0	0	0	0	0	0	0.0117647	0.00445434	0.00143472	0	0	0.0075188	0	0	0	0	0	0	0	0	0	0	0	0	0	0	0
	Erichment Pvalue(Fisher' exact test)	0.0588427	0.113199	1	1	1	1	1	1	1	1	1	1	1	1	0.0875532	1	1	1	1	1	1	0.140989	0.103127	0.985737	1	1	0.37475	1	1	1	1	1	1	1	1	1	1	1	1	1	1	0.557105
PTM	Ratio of intersection to union	0.00385728	0.00930233	0.00294406	0	0	0	0	0.00102669	0	0	0	0	0	0.00106724	0.0168946	0	0	0.00104275	0	0	0	0.00107643	0.0133488	0.00587084	0.00207039	0	0.00102354	0	0.00315789	0	0.00810537	0	0	0	0	0.0010101	0	0	0	0	0	0.00194553
	Erichment Pvalue(Fisher' exact test)	0.186376	0.281427	1	1	1	1	1	1	1	1	1	1	1	1	0.350301	1	1	1	1	1	1	0.126875	0.371901	1	1	1	0.342458	1	1	1	1	1	1	1	1	1	1	1	1	1	1	1
CGS	Ratio of intersection to union	0.00597015	0.0132979	0	0	0	0	0	0	0	0	0	0	0	0	0.00719425	0	0	0	0	0	0	0.00444444	0.00773694	0.00359281	0	0	0.003663	0	0	0	0	0	0	0	0	0	0	0	0	0	0	0
	Erichment Pvalue(Fisher' exact test)	0.0699406	0.132596	1	1	1	1	1	1	1	1	1	1	1	1	0.110303	1	1	1	1	1	1	0.15082	0.383777	1	1	1	0.396598	1	1	1	1	1	1	1	1	1	1	1	1	1	1	1
OFC	Ratio of intersection to union	0	0	0	0	0	0	0	0	0	0	0	0	0	0	0	0	0	0	0	0	0	0.00961539	0.00326797	0.00139665	0	0	0.00657895	0	0	0	0	0	0	0	0	0	0	0	0	0	0	0
	Erichment Pvalue(Fisher' exact test)	0.0850309	0.15832	1	1	1	1	1	1	1	1	1	1	1	1	0.142314	1	1	1	1	1	1	0.162957	0.31977	0.993089	1	1	0.422853	1	1	1	1	1	1	1	1	1	1	1	1	1	1	0.614516
pons	Ratio of intersection to union	0.00386847	0.00715563	0.00200401	0	0	0	0	0	0	0	0	0.00248756	0	0	0.0108992	0	0	0	0	0	0	0	0.00740741	0.000981354	0	0	0	0	0	0.0025	0.012848	0	0	0	0	0	0	0	0.00238095	0	0	0
	Erichment Pvalue(Fisher' exact test)	0.234991	0.346348	1	1	1	1	1	1	1	1	1	1	1	1	0.100501	1	1	1	1	1	1	0.146737	0.355347	0.988179	1	1	0.387588	1	1	1	1	1	1	1	1	1	1	1	1	1	1	0.572756
SFG	Ratio of intersection to union	0.00321543	0.00564972	0	0	0	0	0	0	0	0	0	0	0	0	0.0151803	0	0	0	0	0	0	0.005	0.00792864	0.00123153	0.00843882	0	0.00403226	0	0	0	0.00757576	0	0	0	0	0	0	0	0	0	0	0
	Erichment Pvalue(Fisher' exact test)	0.0519511	0.100929	1	1	1	1	1	1	1	1	1	1	1	1	0.0739019	1	1	1	1	1	1	0.134375	0.0809761	0.982324	1	1	0.359753	1	1	1	1	1	1	1	1	1	1	1	1	1	1	0.538519
LSTG	Ratio of intersection to union	0.00443459	0.00422833	0	0	0	0	0	0	0	0	0	0.00126743	0	0	0.009839	0	0	0.00243013	0	0	0	0.00125945	0.0125707	0.005	0.00120192	0	0.00357143	0.00119617	0.00122399	0	0.00350058	0	0	0	0.00126422	0.00116959	0	0	0	0	0	0.00223964
	Erichment Pvalue(Fisher' exact test)	0.542099	0.646027	1	1	1	1	1	1	1	1	1	1	1	1	0.615293	1	1	1	1	1	1	0.1252	0.868654	1	1	1	0.338552	1	1	1	1	1	1	1	1	1	1	1	1	1	1	1
TPG	Ratio of intersection to union	0.0066778	0.00887813	0.00168776	0	0	0	0	0.000877963	0	0.000904159	0.000896057	0	0	0	0.0120397	0	0	0.00356824	0	0	0	0.000914077	0.0148699	0.00826934	0.00176835	0	0.000875657	0.000880282	0.000895255	0	0.00172712	0	0	0	0	0.000865801	0	0	0	0	0	0.00167645
	Erichment Pvalue(Fisher' exact test)	0.0553451	0.106994	1	1	1	1	1	1	1	1	1	1	1	1	0.197256	1	1	1	1	1	1	1	0.452466	0.984122	1	1	1	1	1	1	1	1	1	1	1	1	1	1	1	1	1	0.547907
CC	Ratio of intersection to union	0	0.00284091	0	0	0	0	0	0.00413223	0	0	0	0	0	0	0.00188324	0	0	0	0	0	0	0.00507614	0.0039604	0.00123609	0.00425532	0	0.00408163	0	0.00454546	0.00526316	0.00381679	0	0	0	0	0	0	0	0	0	0	0
	Erichment Pvalue(Fisher' exact test)	0.212566	0.316758	1	1	1	1	1	1	1	1	1	1	1	1	0.402363	1	1	1	1	1	1	0.137688	0.452466	0.984122	1	1	0.367296	1	1	1	1	1	1	1	1	1	1	1	1	1	1	0.547907
AIC	Ratio of intersection to union	0.00548446	0.00677966	0	0	0	0	0	0.00207039	0	0	0	0	0	0	0.0211361	0	0	0.00428265	0	0	0	0.00228311	0.010467	0.00286259	0	0	0.00205761	0	0.0021692	0	0.00198807	0	0	0	0	0	0	0	0	0	0	0.00185874
	Erichment Pvalue(Fisher' exact test)	0.200426	0.300486	1	1	1	1	1	1	1	1	1	1	1	1	0.378445	1	1	1	1	1	1	0.132713	0.593882	0.981351	1	1	0.355949	1	1	1	1	1	1	1	1	1	1	1	1	1	1	0.533754
PSPD	Ratio of intersection to union	0.0058651	0.00519481	0	0	0	0	0	0	0	0	0	0	0	0	0.00711744	0	0	0.00769231	0	0	0	0.004329	0.00963391	0.0023753	0	0	0.00358423	0	0	0	0	0	0	0	0	0.00342466	0	0	0	0	0	0
	Erichment Pvalue(Fisher' exact test)	0.0680292	0.129285	1	1	1	1	1	1	1	1	1	1	1	1	0.106328	1	1	1	1	1	1	0.149189	0.536283	1	1	1	0.39301	1	1	1	1	1	1	1	1	1	1	1	1	1	1	1
ASPD	Ratio of intersection to union	0.00510204	0.00416667	0	0	0	0	0	0	0	0	0	0	0	0	0.00478469	0	0	0	0	0	0	0.0117647	0.00222222	0	0	0	0.0075188	0	0	0	0	0	0	0	0	0	0	0	0	0	0	0
	Erichment Pvalue(Fisher' exact test)	0.5883	0.692705	1	1	1	1	1	1	1	1	1	1	1	1	0.20944	1	1	1	1	1	1	0.140989	0.315943	0.985737	1	1	0.37475	1	1	1	1	1	1	1	1	1	1	1	1	1	1	0.557105
TH	Ratio of intersection to union	0	0	0	0	0	0	0	0	0	0	0	0	0	0	0	0	0	0	0	0	0	0	0.00117924	0	0	0	0	0	0	0	0	0	0	0	0	0	0	0	0	0	0	0
	Erichment Pvalue(Fisher' exact test)	0.0652079	0.124376	1	1	1	1	1	1	1	1	1	1	1	1	0.100501	1	1	1	1	1	1	0.146737	0.220999	0.988179	1	1	0.387588	1	1	1	1	1	1	1	1	1	1	1	1	1	1	0.572756
SC	Ratio of intersection to union	0.00687285	0.00597015	0	0	0	0	0	0	0	0	0	0	0	0	0.0078125	0	0	0.00473934	0	0.00497512	0	0.00552486	0.00503525	0	0	0	0.00436681	0	0	0	0.00406504	0	0	0	0	0	0	0	0	0	0	0
	Erichment Pvalue(Fisher' exact test)	0.595159	0.699494	1	1	1	1	1	1	1	1	1	1	1	1	0.429927	1	1	1	1	1	1	0.143457	0.667094	1	1	1	0.380284	1	1	1	1	1	1	1	1	1	1	1	1	1	1	1
CN	Ratio of intersection to union	0.00704225	0.0122699	0.0037594	0	0	0	0	0.00917431	0	0	0	0.00591716	0	0.00549451	0.0220884	0	0.00632911	0	0	0.00515464	0	0	0.0132924	0.00768246	0	0	0.0045045	0.00462963	0	0	0.0041841	0	0	0	0	0	0	0	0.00534759	0	0	0.00364964
	Erichment Pvalue(Fisher' exact test)	0.200426	0.300486	1	1	1	1	1	1	1	1	1	1	1	1	0.179414	1	1	1	1	1	1	0.132713	0.415424	0.981351	1	1	0.355949	1	1	1	1	1	1	1	1	1	1	1	1	1	1	0.533754
IC	Ratio of intersection to union	0.0125	0.00487805	0	0	0	0	0	0.0105263	0	0	0	0	0	0	0.00260417	0	0	0	0	0	0	0.02	0.00463499	0	0	0	0.0102041	0	0.0277778	0	0	0	0	0	0	0	0	0	0	0	0	0
	Erichment Pvalue(Fisher' exact test)	0.212566	0.316758	1	1	1	1	1	1	1	1	1	1	1	1	0.402363	1	1	1	1	1	1	0.137688	0.452466	0.984122	1	1	0.367296	1	1	1	1	1	1	1	1	1	1	1	1	1	1	0.547907
HTH	Ratio of intersection to union	0	0	0	0	0	0	0	0	0	0	0	0	0	0	0	0	0	0	0	0	0	0	0.00117924	0	0	0	0	0	0	0	0	0	0	0	0	0	0	0	0	0	0	0
	Erichment Pvalue(Fisher' exact test)	0.0652079	0.124376	1	1	1	1	1	1	1	1	1	1	1	1	0.100501	1	1	1	1	1	1	0.146737	0.220999	0.988179	1	1	0.387588	1	1	1	1	1	1	1	1	1	1	1	1	1	1	0.572756
CV	Ratio of intersection to union	0.00540541	0.00877193	0	0	0	0	0	0	0	0	0	0	0	0	0.004914	0	0	0.00961539	0	0	0	0	0.00337838	0	0	0	0	0	0	0	0	0	0	0	0	0	0	0	0	0	0	0
	Erichment Pvalue(Fisher' exact test)	0.0882034	0.16364	1	1	1	1	1	1	1	1	1	1	1	1	0.0623667	1	1	1	1	1	1	0.165365	0.21241	0.993624	1	1	0.427967	1	1	1	1	1	1	1	1	1	1	1	1	1	1	0.620421
AMY	Ratio of intersection to union	0.00938967	0.00387597	0	0	0	0	0	0	0	0	0	0	0	0	0.00228833	0	0	0	0	0	0	0.00970874	0.00546448	0.0013986	0	0	0.00662252	0	0	0	0	0	0	0	0	0	0	0	0	0	0	0
	Erichment Pvalue(Fisher' exact test)	0.212566	0.316758	1	1	1	1	1	1	1	1	1	1	1	1	0.197256	1	1	1	1	1	1	1	0.62877	1	1	1	1	1	1	1	1	1	1	1	1	1	1	1	1	1	1	1
OB	Ratio of intersection to union	0	0.0045045	0	0	0	0	0	0	0	0	0	0	0	0	0.00249377	0	0	0	0	0	0	0	0.0011325	0	0	0	0	0	0	0	0	0	0	0	0	0.0078125	0	0	0	0	0	0
	Erichment Pvalue(Fisher' exact test)	0.234991	0.346348	1	1	1	1	1	1	1	1	1	1	1	1	0.231251	1	1	1	1	1	1	0.146737	0.220999	0.988179	1	1	0.387588	1	1	1	1	1	1	1	1	1	1	1	1	1	1	0.572756
MED	Ratio of intersection to union	0.00485437	0.004	0	0	0	0	0	0	0	0	0	0	0	0	0.0046729	0	0	0	0	0	0	0.0105263	0.0021978	0	0	0	0.00699301	0	0	0	0	0	0	0	0	0	0	0	0	0	0	0
	Erichment Pvalue(Fisher' exact test)	0.251389	0.367608	1	1	1	1	1	1	1	1	1	1	1	1	0.256817	1	1	1	1	1	1	0.153261	0.564897	1	1	1	0.401942	1	1	1	1	1	1	1	1	1	1	1	1	1	1	1
SPCD	Ratio of intersection to union	0.00796813	0.00337838	0	0	0	0	0	0.00537634	0	0	0	0	0	0	0.012766	0	0	0	0	0	0	0	0.00842105	0.00265957	0	0	0	0	0.00609756	0	0.00485437	0	0	0	0	0.00995025	0	0	0	0	0	0.00414938
	Erichment Pvalue(Fisher' exact test)	0.542099	0.646027	1	1	1	1	1	1	1	1	1	1	1	1	0.34223	1	1	1	1	1	1	0.1252	0.720879	0.976263	1	1	0.338552	1	1	1	1	1	1	1	1	1	1	1	1	1	1	0.511696
ARSP	Ratio of intersection to union	0.00531915	0.00865801	0	0	0	0	0	0	0	0	0.010101	0	0	0	0.00733496	0	0	0	0	0	0	0.012987	0.00675676	0	0	0	0.008	0	0	0	0	0	0	0	0	0	0	0	0	0	0	0
	Erichment Pvalue(Fisher' exact test)	0.0597331	0.114771	1	1	1	1	1	1	1	1	1	1	1	1	0.0893464	1	1	1	1	1	1	0.141812	0.193837	0.986114	1	1	0.3766	1	1	1	1	1	1	1	1	1	1	1	1	1	1	0.559375
ASD	Ratio of intersection to union	0.00404858	0.00343643	0	0	0	0	0	0	0	0	0.00632911	0	0	0	0.00641026	0	0	0.0060241	0	0	0	0.00735294	0.00739958	0.00267738	0.00574713	0	0.00543478	0	0	0	0	0	0	0	0	0	0	0	0	0	0	0.00851064
	Erichment Pvalue(Fisher' exact test)	0.168541	0.256873	1	1	1	1	1	1	1	1	1	1	1	1	0.0478128	1	1	1	1	1	1	1	0.316269	0.971366	1	1	1	1	1	1	1	1	1	1	1	1	1	1	1	1	1	0.493827
VTA	Ratio of intersection to union	0.00874636	0.00775194	0	0	0	0	0	0	0	0	0	0	0	0	0.0106572	0	0	0	0	0	0	0.0042735	0.00863724	0.00118203	0	0	0.0035461	0	0	0	0	0	0	0	0	0	0	0	0	0	0	0.00299401
	Erichment Pvalue(Fisher' exact test)	0.114103	0.206026	1	1	1	1	1	1	1	1	1	1	1	1	0.0955261	1	1	1	1	1	1	0.183604	0.317471	0.996563	1	1	0.465718	1	1	1	1	1	1	1	1	1	1	1	1	1	1	0.662806
PS	Ratio of intersection to union	0.00296736	0.00526316	0	0	0	0	0	0.00369004	0	0	0	0	0	0	0.0108108	0	0	0	0	0	0	0.00442478	0.00675676	0.00238949	0	0	0.00364964	0	0.00401606	0	0	0	0	0	0	0.00348432	0	0	0	0	0	0
	Erichment Pvalue(Fisher' exact test)	0.0606299	0.116352	1	1	1	1	1	1	1	1	1	1	1	1	0.032808	1	1	1	1	1	1	0.142635	0.48895	1	1	1	0.378445	1	1	1	1	1	1	1	1	1	1	1	1	1	1	1

## Sheet: Table S7
GO_ID	Term	P_adjust
GO:0005344	oxygen transporter activity	4.92e-05
GO:0019825	oxygen binding	8.44e-05
GO:0020037	heme binding	0.000661
GO:0036315	cellular response to sterol	0.0128072
GO:0008142	oxysterol binding	0.0204109
GO:0004055	argininosuccinate synthase activity	0.0204109
GO:0031012	extracellular matrix	0.0253955
GO:0045277	respiratory chain complex IV	0.0257979
GO:0004497	monooxygenase activity	0.0264419
GO:0004499	N,N-dimethylaniline monooxygenase activity	0.0337889
GO:0006526	arginine biosynthetic process	0.0379376
GO:0005882	intermediate filament	0.041994
GO:0045820	negative regulation of glycolytic process	0.0441208
GO:0005615	extracellular space	0.0441764

## Sheet: Table S8
GO_ID	Term	P_adjust
GO:0005887	integral component of plasma membrane	1.15e-08
mcc04080	Neuroactive ligand-receptor interaction	5.81e-06
GO:0005615	extracellular space	0.000248
GO:0045766	positive regulation of angiogenesis	0.000397
GO:0007193	adenylate cyclase-inhibiting G-protein coupled receptor signaling pathway	0.000902
GO:0006954	inflammatory response	0.001237
GO:0016021	integral component of membrane	0.001925
GO:0042981	regulation of apoptotic process	0.002465
mcc04611	Platelet activation	0.0028
GO:0030335	positive regulation of cell migration	0.004314
mcc04668	TNF signaling pathway	0.004353
mcc04060	Cytokine-cytokine receptor interaction	0.004907
GO:0051607	defense response to virus	0.006016
GO:0007218	neuropeptide signaling pathway	0.006113
GO:0005581	collagen trimer	0.006268
GO:0007166	cell surface receptor signaling pathway	0.007108
GO:0045121	membrane raft	0.008362
GO:0031012	extracellular matrix	0.009108
GO:0007189	adenylate cyclase-activating G-protein coupled receptor signaling pathway	0.010082
mcc04380	Osteoclast differentiation	0.010413
mcc04015	Rap1 signaling pathway	0.012214
mcc04750	Inflammatory mediator regulation of TRP channels	0.013294
GO:0006171	cAMP biosynthetic process	0.01349
GO:0009986	cell surface	0.013627
GO:0005031	tumor necrosis factor-activated receptor activity	0.01384
mcc04916	Melanogenesis	0.014435
GO:0006955	immune response	0.017442
mcc05146	Amoebiasis	0.017574
GO:0005578	proteinaceous extracellular matrix	0.018744
mcc04024	cAMP signaling pathway	0.022101
GO:0007200	phospholipase C-activating G-protein coupled receptor signaling pathway	0.022343
GO:0050830	defense response to Gram-positive bacterium	0.023613
GO:0005576	extracellular region	0.024005
GO:0014065	phosphatidylinositol 3-kinase signaling	0.02431
GO:0046330	positive regulation of JNK cascade	0.024922
GO:0032608	interferon-beta production	0.025532
GO:0035815	positive regulation of renal sodium excretion	0.025532
GO:0070873	regulation of glycogen metabolic process	0.025532
mcc04270	Vascular smooth muscle contraction	0.02687
GO:0050728	negative regulation of inflammatory response	0.029078
GO:0050482	arachidonic acid secretion	0.032029
GO:0007204	positive regulation of cytosolic calcium ion concentration	0.033577
GO:0007631	feeding behavior	0.034788
GO:0030819	positive regulation of cAMP biosynthetic process	0.034788
mcc04974	Protein digestion and absorption	0.036147
mcc05162	Measles	0.037735
mcc04923	Regulation of lipolysis in adipocytes	0.038736
GO:0005944	phosphatidylinositol 3-kinase complex, class IB	0.038978
mcc05164	Influenza A	0.0398
GO:0004896	cytokine receptor activity	0.042097

## Sheet: Table S9
Module name	Gene number	Functional enrichment	MeDC	Cell enrichment
bisque4	75	phosphotransferase activity	0.769069	~
black	558	extracellular exosome	1.05875	~
blue	788	regulation of Rho protein signal transduction	1.03208	~
brown	710	MAPK activity	0.969694	microglia astrocyte
brown4	80	protein folding	0.918552	~
cyan	377	postsynapse	1.03103	neuron
darkgreen	278	extracellular matrix	0.937337	Oligodendrocyte neuron,microglia
darkgrey	228	SNARE complex	1.05968	~
darkmagenta	132	Neuroactive ligand-receptor interaction	0.651107	neuron
darkolivegreen	139	Ubiquitin-conjugating enzyme	0.96337	~
darkorange	192	poly(A) RNA binding	0.773278	~
darkorange2	85	Pleckstrin homology-like domain	0.787926	~
darkred	282	nucleolus	0.815246	~
darkslateblue	75	immune response	0.859417	microglia astrocyte
darkturquoise	229	Huntington's disease	0.90066	~
floralwhite	91	Metabolic pathways	1.03347	~
green	609	Cholinergic synapse	0.9495	neuron microglia
greenyellow	454	Oxidative phosphorylation	1.02484	~
grey	24	extracellular space	1.53554	~
grey60	316	myelin sheath	0.940477	~
ivory	97	learning or memory	0.714851	~
lightcyan	324	axon guidance	0.794395	neuron
lightcyan1	102	Ion transport	1.09255	~
lightgreen	312	Tetratricopeptide-like helical	0.933629	~
lightsteelblue1	110	Membrane	0.971596	neuron
lightyellow	293	~	0.964086	~
magenta	478	epithelial cilium movement	0.94053	~
maroon	39	oxygen transporter activity	1.23564	~
mediumpurple3	114	phosphatidylinositol-3-kinase activity	1.19894	~
midnightblue	362	positive regulation of cytokine secretion	0.9507	~
navajowhite2	42	perinuclear region of cytoplasm	0.888236	~
orange	213	Metabolic pathways	0.668423	~
orangered4	119	Cell cycle	0.953075	microglia
paleturquoise	167	Ribosomal protein	0.69127	~
palevioletred3	44	Mitochondrion	0.74777	~
pink	536	nucleoplasm	0.855896	~
plum1	119	von Willebrand factor, type C	0.865949	neuron
plum2	54	MHC class I protein complex	1.31152	~
purple	474	nucleoplasm	0.935338	~
red	560	Zinc-finger	0.892524	~
royalblue	291	Coiled coil	0.899183	~
saddlebrown	181	Axon guidance	1.08221	~
salmon	426	axon	0.848387	microglia
salmon4	45	extracellular exosome	0.619872	astrocyte
sienna3	127	zinc ion binding	1.09603	~
skyblue	186	axon	0.828628	neuron
skyblue3	120	myelin sheath	1.07106	Oligodendrocyte
steelblue	168	Signal transduction mechanisms	0.902495	~
tan	450	mitochondrion	0.882324	~
thistle1	47	Respiratory chain	0.919008	~
thistle2	49	Metabolic pathways	0.809942	neuron
turquoise	1844	mitochondrion	0.968422	~
violet	152	Alzheimer's disease	0.950195	~
white	189	Glutamatergic synapse	0.912189	neuron
yellow	706	Zinc finger, C2H2-like	0.903214	~
yellowgreen	126	Coiled coil	0.787897	~

[truncated: 1 more sheets: Table S10]
